# Supplementary material for: Associations of modern initial antiretroviral therapy regimens with all-cause mortality in people living with HIV in resource-limited settings: a retrospective multicenter cohort study in China
Source: Nat Commun. 2023 Sep 2;14:5334. doi: 10.1038/s41467-023-41051-w (PMC10475132; doi:10.1038/s41467-023-41051-w)
Supplement: Supplementary file 4 — Source Data [file 41467_2023_41051_MOESM4_ESM.zip]

Archive with 9 entries (8 files):
- Source Data/
- Source Data/Source data_Figure 1A.xlsx
- Source Data/Source data_Figure 1B.xlsx
- Source Data/Source data_Figure 2_AIDS-related mortality.xlsx
- Source Data/Source data_Figure 2_ART switch.xlsx
- Source Data/Source data_Figure 2_CD4 improvement.xlsx
- Source Data/Source data_Figure 2_all-cause mortality.xlsx
- Source Data/Source data_Figure 2_loss to follow-up.xlsx
- Source Data/Source data_Figure 2_non-AIDS-related mortality.xlsx
