# Supplementary material for: Associations of modern initial antiretroviral therapy regimens with all-cause mortality in people living with HIV in resource-limited settings: a retrospective multicenter cohort study in China
Source: Nat Commun. 2023 Sep 2;14:5334. doi: 10.1038/s41467-023-41051-w (PMC10475132; doi:10.1038/s41467-023-41051-w)
Supplement: Supplementary file 4 — Source Data [file 41467_2023_41051_MOESM4_ESM.zip › Source Data/Source data_Figure 1A.xlsx]

## Sheet: Source data_Figure 1A
Year of ART initiation	Initial ART	n
2017	NVP	699
2018	NVP	444
2019	NVP	160
2017	EFV	15196
2018	EFV	14005
2019	EFV	6211
2017	DTG	212
2018	DTG	420
2019	DTG	498
2017	LPV	1135
2018	LPV	975
2019	LPV	482
2017	Others	132
2018	Others	149
2019	Others	300
