# Supplementary material for: Associations of modern initial antiretroviral therapy regimens with all-cause mortality in people living with HIV in resource-limited settings: a retrospective multicenter cohort study in China
Source: Nat Commun. 2023 Sep 2;14:5334. doi: 10.1038/s41467-023-41051-w (PMC10475132; doi:10.1038/s41467-023-41051-w)
Supplement: Supplementary file 4 — Source Data [file 41467_2023_41051_MOESM4_ESM.zip › Source Data/Source data_Figure 1B.xlsx]

## Sheet: Source data_Figure 1B
Year of ART initiation	Initial ART	n
2017	NVP	34
2018	NVP	14
2019	NVP	3
2017	EFV	372
2018	EFV	176
2019	EFV	22
2017	DTG	2
2018	DTG	4
2019	DTG	1
2017	LPV	14
2018	LPV	5
2019	LPV	2
2017	Others	1
2018	Others	4
2019	Others	2
