# Supplementary material for: Associations of modern initial antiretroviral therapy regimens with all-cause mortality in people living with HIV in resource-limited settings: a retrospective multicenter cohort study in China
Source: Nat Commun. 2023 Sep 2;14:5334. doi: 10.1038/s41467-023-41051-w (PMC10475132; doi:10.1038/s41467-023-41051-w)
Supplement: Supplementary file 4 — Source Data [file 41467_2023_41051_MOESM4_ESM.zip › Source Data/Source data_Figure 2_AIDS-related mortality.xlsx]

## Sheet: Source data_Figure 2_5
time	n.risk	surv	std.err	strata (1: NVP, 2: EFV, 3: DTG, 5: LPV, 6: Others)
0.0630137	1303	1	0	type=1
0.115068	1302	1	0	type=1
0.147945	1301	1	0	type=1
0.158904	1300	1	0	type=1
0.164384	1299	0.99923	0.000770119	type=1
0.210959	1298	0.99923	0.000770119	type=1
0.216438	1296	0.99923	0.000770119	type=1
0.219178	1295	0.99923	0.000770119	type=1
0.224658	1294	0.99923	0.000770119	type=1
0.230137	1293	0.99923	0.000770119	type=1
0.235616	1290	0.99923	0.000770119	type=1
0.238356	1288	0.99923	0.000770119	type=1
0.241096	1286	0.99923	0.000770119	type=1
0.243836	1284	0.99923	0.000770119	type=1
0.246575	1282	0.99923	0.000770119	type=1
0.249315	1281	0.99923	0.000770119	type=1
0.252055	1278	0.99923	0.000770119	type=1
0.265753	1275	0.99923	0.000770119	type=1
0.273973	1274	0.998446	0.00109986	type=1
0.287671	1271	0.998446	0.00109986	type=1
0.29589	1270	0.998446	0.00109986	type=1
0.29863	1269	0.998446	0.00109986	type=1
0.306849	1268	0.998446	0.00109986	type=1
0.326027	1266	0.998446	0.00109986	type=1
0.328767	1263	0.998446	0.00109986	type=1
0.334247	1262	0.998446	0.00109986	type=1
0.336986	1261	0.998446	0.00109986	type=1
0.339726	1260	0.998446	0.00109986	type=1
0.345205	1259	0.998446	0.00109986	type=1
0.350685	1258	0.998446	0.00109986	type=1
0.364384	1257	0.998446	0.00109986	type=1
0.372603	1256	0.998446	0.00109986	type=1
0.375342	1255	0.998446	0.00109986	type=1
0.383562	1254	0.998446	0.00109986	type=1
0.389041	1253	0.997649	0.00135909	type=1
0.4	1251	0.997649	0.00135909	type=1
0.40274	1249	0.99685	0.00157755	type=1
0.416438	1246	0.99685	0.00157755	type=1
0.424658	1245	0.99685	0.00157755	type=1
0.441096	1244	0.99685	0.00157755	type=1
0.449315	1243	0.99685	0.00157755	type=1
0.457534	1242	0.99685	0.00157755	type=1
0.468493	1240	0.99685	0.00157755	type=1
0.473973	1238	0.99685	0.00157755	type=1
0.476712	1237	0.99685	0.00157755	type=1
0.479452	1235	0.99685	0.00157755	type=1
0.484932	1231	0.99685	0.00157755	type=1
0.487671	1230	0.99604	0.00177488	type=1
0.490411	1226	0.99604	0.00177488	type=1
0.493151	1223	0.99604	0.00177488	type=1
0.49863	1220	0.99604	0.00177488	type=1
0.50137	1219	0.99604	0.00177488	type=1
0.512329	1217	0.99604	0.00177488	type=1
0.515068	1216	0.99604	0.00177488	type=1
0.523288	1215	0.99604	0.00177488	type=1
0.526027	1213	0.99604	0.00177488	type=1
0.539726	1212	0.995218	0.00195743	type=1
0.545205	1211	0.995218	0.00195743	type=1
0.547945	1209	0.995218	0.00195743	type=1
0.550685	1208	0.995218	0.00195743	type=1
0.553425	1205	0.995218	0.00195743	type=1
0.561644	1204	0.995218	0.00195743	type=1
0.572603	1203	0.995218	0.00195743	type=1
0.575342	1201	0.995218	0.00195743	type=1
0.586301	1200	0.995218	0.00195743	type=1
0.60274	1198	0.995218	0.00195743	type=1
0.605479	1197	0.995218	0.00195743	type=1
0.608219	1195	0.995218	0.00195743	type=1
0.610959	1194	0.995218	0.00195743	type=1
0.632877	1193	0.995218	0.00195743	type=1
0.635616	1192	0.995218	0.00195743	type=1
0.641096	1191	0.995218	0.00195743	type=1
0.646575	1190	0.995218	0.00195743	type=1
0.671233	1189	0.995218	0.00195743	type=1
0.679452	1188	0.995218	0.00195743	type=1
0.684932	1187	0.995218	0.00195743	type=1
0.687671	1186	0.995218	0.00195743	type=1
0.690411	1185	0.995218	0.00195743	type=1
0.709589	1183	0.995218	0.00195743	type=1
0.715068	1181	0.995218	0.00195743	type=1
0.717808	1180	0.995218	0.00195743	type=1
0.720548	1177	0.995218	0.00195743	type=1
0.728767	1176	0.995218	0.00195743	type=1
0.731507	1173	0.995218	0.00195743	type=1
0.736986	1172	0.995218	0.00195743	type=1
0.742466	1171	0.995218	0.00195743	type=1
0.745205	1168	0.995218	0.00195743	type=1
0.747945	1166	0.995218	0.00195743	type=1
0.753425	1162	0.994362	0.0021384	type=1
0.756164	1159	0.994362	0.0021384	type=1
0.758904	1156	0.994362	0.0021384	type=1
0.764384	1153	0.994362	0.0021384	type=1
0.767123	1151	0.994362	0.0021384	type=1
0.778082	1150	0.994362	0.0021384	type=1
0.786301	1149	0.994362	0.0021384	type=1
0.791781	1148	0.994362	0.0021384	type=1
0.794521	1145	0.994362	0.0021384	type=1
0.79726	1142	0.993491	0.00231089	type=1
0.80274	1141	0.993491	0.00231089	type=1
0.805479	1140	0.992619	0.00247191	type=1
0.808219	1138	0.992619	0.00247191	type=1
0.810959	1137	0.992619	0.00247191	type=1
0.819178	1136	0.992619	0.00247191	type=1
0.824658	1135	0.992619	0.00247191	type=1
0.830137	1133	0.992619	0.00247191	type=1
0.832877	1132	0.992619	0.00247191	type=1
0.838356	1130	0.992619	0.00247191	type=1
0.843836	1129	0.992619	0.00247191	type=1
0.849315	1128	0.991739	0.00262621	type=1
0.865753	1127	0.991739	0.00262621	type=1
0.876712	1126	0.991739	0.00262621	type=1
0.879452	1125	0.991739	0.00262621	type=1
0.882192	1124	0.991739	0.00262621	type=1
0.890411	1122	0.991739	0.00262621	type=1
0.89589	1121	0.991739	0.00262621	type=1
0.90137	1118	0.991739	0.00262621	type=1
0.90411	1116	0.991739	0.00262621	type=1
0.906849	1115	0.991739	0.00262621	type=1
0.917808	1114	0.991739	0.00262621	type=1
0.926027	1112	0.991739	0.00262621	type=1
0.928767	1111	0.991739	0.00262621	type=1
0.931507	1110	0.991739	0.00262621	type=1
0.934247	1109	0.991739	0.00262621	type=1
0.939726	1105	0.991739	0.00262621	type=1
0.942466	1103	0.991739	0.00262621	type=1
0.945205	1102	0.991739	0.00262621	type=1
0.950685	1100	0.991739	0.00262621	type=1
0.953425	1099	0.991739	0.00262621	type=1
0.958904	1097	0.991739	0.00262621	type=1
0.961644	1094	0.991739	0.00262621	type=1
0.972603	1093	0.991739	0.00262621	type=1
0.975342	1091	0.991739	0.00262621	type=1
0.978082	1088	0.991739	0.00262621	type=1
0.980822	1083	0.991739	0.00262621	type=1
0.983562	1079	0.99082	0.00278509	type=1
0.986301	1075	0.989899	0.00293647	type=1
0.991781	1073	0.989899	0.00293647	type=1
0.994521	1070	0.989899	0.00293647	type=1
0.99726	1068	0.989899	0.00293647	type=1
1	1061	0.989899	0.00293647	type=1
1.00274	1055	0.989899	0.00293647	type=1
1.00822	1054	0.989899	0.00293647	type=1
1.01644	1053	0.989899	0.00293647	type=1
1.01918	1051	0.989899	0.00293647	type=1
1.02466	1050	0.989899	0.00293647	type=1
1.03288	1048	0.989899	0.00293647	type=1
1.03562	1047	0.989899	0.00293647	type=1
1.04384	1045	0.989899	0.00293647	type=1
1.04932	1043	0.989899	0.00293647	type=1
1.05479	1042	0.989899	0.00293647	type=1
1.06301	1038	0.989899	0.00293647	type=1
1.06849	1037	0.989899	0.00293647	type=1
1.07397	1036	0.989899	0.00293647	type=1
1.07945	1035	0.989899	0.00293647	type=1
1.08219	1032	0.989899	0.00293647	type=1
1.09315	1031	0.989899	0.00293647	type=1
1.09863	1030	0.989899	0.00293647	type=1
1.10685	1029	0.989899	0.00293647	type=1
1.11233	1027	0.989899	0.00293647	type=1
1.11507	1025	0.989899	0.00293647	type=1
1.11781	1024	0.989899	0.00293647	type=1
1.12329	1021	0.989899	0.00293647	type=1
1.12877	1020	0.989899	0.00293647	type=1
1.13151	1019	0.988927	0.00309626	type=1
1.13425	1017	0.988927	0.00309626	type=1
1.13699	1013	0.988927	0.00309626	type=1
1.14521	1012	0.988927	0.00309626	type=1
1.15068	1011	0.988927	0.00309626	type=1
1.15342	1010	0.988927	0.00309626	type=1
1.15616	1009	0.988927	0.00309626	type=1
1.1589	1004	0.988927	0.00309626	type=1
1.16438	1003	0.988927	0.00309626	type=1
1.16712	1001	0.988927	0.00309626	type=1
1.16986	1000	0.988927	0.00309626	type=1
1.1726	998	0.988927	0.00309626	type=1
1.17534	997	0.988927	0.00309626	type=1
1.17808	995	0.988927	0.00309626	type=1
1.18082	994	0.988927	0.00309626	type=1
1.18356	993	0.988927	0.00309626	type=1
1.18904	990	0.988927	0.00309626	type=1
1.19452	986	0.988927	0.00309626	type=1
1.2	984	0.988927	0.00309626	type=1
1.20822	982	0.988927	0.00309626	type=1
1.2137	977	0.988927	0.00309626	type=1
1.21644	975	0.988927	0.00309626	type=1
1.21918	974	0.988927	0.00309626	type=1
1.22192	970	0.988927	0.00309626	type=1
1.22466	969	0.988927	0.00309626	type=1
1.2274	967	0.988927	0.00309626	type=1
1.23014	963	0.988927	0.00309626	type=1
1.23288	962	0.988927	0.00309626	type=1
1.2411	961	0.988927	0.00309626	type=1
1.24384	959	0.988927	0.00309626	type=1
1.24658	958	0.987895	0.00326766	type=1
1.24932	948	0.987895	0.00326766	type=1
1.25205	940	0.987895	0.00326766	type=1
1.25753	938	0.987895	0.00326766	type=1
1.26027	937	0.987895	0.00326766	type=1
1.26301	936	0.986839	0.00343806	type=1
1.27123	935	0.986839	0.00343806	type=1
1.27397	933	0.986839	0.00343806	type=1
1.27945	932	0.986839	0.00343806	type=1
1.28219	930	0.986839	0.00343806	type=1
1.28493	928	0.986839	0.00343806	type=1
1.29041	927	0.985775	0.0036035	type=1
1.29589	926	0.985775	0.0036035	type=1
1.29863	924	0.985775	0.0036035	type=1
1.30411	923	0.985775	0.0036035	type=1
1.30685	922	0.985775	0.0036035	type=1
1.30959	920	0.985775	0.0036035	type=1
1.31233	917	0.9847	0.00376506	type=1
1.31781	916	0.9847	0.00376506	type=1
1.32329	915	0.9847	0.00376506	type=1
1.32877	914	0.9847	0.00376506	type=1
1.33151	913	0.9847	0.00376506	type=1
1.33425	912	0.9847	0.00376506	type=1
1.34247	911	0.9847	0.00376506	type=1
1.34521	908	0.9847	0.00376506	type=1
1.34795	907	0.9847	0.00376506	type=1
1.35068	906	0.9847	0.00376506	type=1
1.35616	905	0.9847	0.00376506	type=1
1.3589	904	0.9847	0.00376506	type=1
1.36164	903	0.9847	0.00376506	type=1
1.37534	899	0.9847	0.00376506	type=1
1.38356	898	0.9847	0.00376506	type=1
1.3863	897	0.9847	0.00376506	type=1
1.39178	896	0.9847	0.00376506	type=1
1.39452	893	0.9847	0.00376506	type=1
1.39726	890	0.9847	0.00376506	type=1
1.4	889	0.9847	0.00376506	type=1
1.40274	888	0.983591	0.00393005	type=1
1.40548	885	0.983591	0.00393005	type=1
1.41096	883	0.983591	0.00393005	type=1
1.41644	882	0.982476	0.0040905	type=1
1.42192	881	0.982476	0.0040905	type=1
1.42466	880	0.982476	0.0040905	type=1
1.43014	877	0.982476	0.0040905	type=1
1.43562	876	0.982476	0.0040905	type=1
1.43836	874	0.982476	0.0040905	type=1
1.4411	871	0.982476	0.0040905	type=1
1.44384	868	0.982476	0.0040905	type=1
1.44658	863	0.982476	0.0040905	type=1
1.44932	862	0.982476	0.0040905	type=1
1.45205	861	0.982476	0.0040905	type=1
1.45479	860	0.982476	0.0040905	type=1
1.45753	859	0.982476	0.0040905	type=1
1.46027	854	0.982476	0.0040905	type=1
1.46301	852	0.982476	0.0040905	type=1
1.46575	851	0.982476	0.0040905	type=1
1.46849	848	0.982476	0.0040905	type=1
1.47123	844	0.982476	0.0040905	type=1
1.47397	843	0.982476	0.0040905	type=1
1.47671	842	0.982476	0.0040905	type=1
1.47945	840	0.982476	0.0040905	type=1
1.48219	838	0.982476	0.0040905	type=1
1.48493	836	0.982476	0.0040905	type=1
1.49041	835	0.982476	0.0040905	type=1
1.49589	833	0.982476	0.0040905	type=1
1.49863	832	0.982476	0.0040905	type=1
1.50137	829	0.982476	0.0040905	type=1
1.50411	824	0.982476	0.0040905	type=1
1.50959	822	0.98128	0.00426779	type=1
1.51233	820	0.98128	0.00426779	type=1
1.51507	819	0.98128	0.00426779	type=1
1.52329	814	0.98128	0.00426779	type=1
1.52603	812	0.98128	0.00426779	type=1
1.52877	811	0.98128	0.00426779	type=1
1.53151	810	0.98128	0.00426779	type=1
1.53425	809	0.98128	0.00426779	type=1
1.53699	804	0.98006	0.00444555	type=1
1.53973	801	0.98006	0.00444555	type=1
1.54247	799	0.98006	0.00444555	type=1
1.54795	797	0.98006	0.00444555	type=1
1.55068	796	0.98006	0.00444555	type=1
1.55342	793	0.98006	0.00444555	type=1
1.55616	792	0.98006	0.00444555	type=1
1.56164	790	0.98006	0.00444555	type=1
1.56438	789	0.98006	0.00444555	type=1
1.56712	787	0.98006	0.00444555	type=1
1.5726	786	0.98006	0.00444555	type=1
1.57808	784	0.98006	0.00444555	type=1
1.59178	782	0.98006	0.00444555	type=1
1.6	779	0.98006	0.00444555	type=1
1.60274	778	0.98006	0.00444555	type=1
1.60548	776	0.98006	0.00444555	type=1
1.61096	775	0.98006	0.00444555	type=1
1.61644	771	0.98006	0.00444555	type=1
1.62192	770	0.98006	0.00444555	type=1
1.6274	769	0.98006	0.00444555	type=1
1.63014	768	0.98006	0.00444555	type=1
1.63288	766	0.98006	0.00444555	type=1
1.6411	764	0.977494	0.00481647	type=1
1.64384	759	0.977494	0.00481647	type=1
1.64932	757	0.977494	0.00481647	type=1
1.65205	755	0.977494	0.00481647	type=1
1.65753	754	0.977494	0.00481647	type=1
1.66301	753	0.977494	0.00481647	type=1
1.66575	750	0.977494	0.00481647	type=1
1.66849	749	0.977494	0.00481647	type=1
1.67123	746	0.977494	0.00481647	type=1
1.67397	745	0.977494	0.00481647	type=1
1.67671	742	0.977494	0.00481647	type=1
1.67945	739	0.977494	0.00481647	type=1
1.68219	737	0.977494	0.00481647	type=1
1.68767	736	0.977494	0.00481647	type=1
1.69041	733	0.976161	0.00500621	type=1
1.69315	732	0.976161	0.00500621	type=1
1.69589	731	0.976161	0.00500621	type=1
1.70137	729	0.976161	0.00500621	type=1
1.70685	728	0.976161	0.00500621	type=1
1.70959	725	0.976161	0.00500621	type=1
1.71233	721	0.976161	0.00500621	type=1
1.71781	719	0.976161	0.00500621	type=1
1.72055	718	0.976161	0.00500621	type=1
1.72329	714	0.976161	0.00500621	type=1
1.72603	711	0.974788	0.00520029	type=1
1.73151	710	0.974788	0.00520029	type=1
1.73699	709	0.973413	0.00538843	type=1
1.73973	708	0.973413	0.00538843	type=1
1.74247	707	0.973413	0.00538843	type=1
1.74521	706	0.973413	0.00538843	type=1
1.74795	702	0.973413	0.00538843	type=1
1.75068	701	0.973413	0.00538843	type=1
1.75616	699	0.973413	0.00538843	type=1
1.7589	697	0.973413	0.00538843	type=1
1.76438	695	0.973413	0.00538843	type=1
1.76712	693	0.973413	0.00538843	type=1
1.7726	692	0.973413	0.00538843	type=1
1.77534	691	0.973413	0.00538843	type=1
1.77808	690	0.973413	0.00538843	type=1
1.78082	688	0.973413	0.00538843	type=1
1.78356	687	0.973413	0.00538843	type=1
1.7863	684	0.973413	0.00538843	type=1
1.78904	683	0.973413	0.00538843	type=1
1.80274	682	0.973413	0.00538843	type=1
1.80822	679	0.973413	0.00538843	type=1
1.81096	678	0.973413	0.00538843	type=1
1.82192	676	0.971973	0.00558809	type=1
1.82466	672	0.970527	0.00578312	type=1
1.83014	670	0.970527	0.00578312	type=1
1.83562	669	0.969076	0.00597345	type=1
1.84658	668	0.969076	0.00597345	type=1
1.85205	667	0.967623	0.006159	type=1
1.86027	666	0.967623	0.006159	type=1
1.86301	663	0.967623	0.006159	type=1
1.86575	661	0.967623	0.006159	type=1
1.87123	660	0.967623	0.006159	type=1
1.88219	659	0.967623	0.006159	type=1
1.88493	658	0.967623	0.006159	type=1
1.89041	656	0.967623	0.006159	type=1
1.89863	655	0.967623	0.006159	type=1
1.90137	654	0.967623	0.006159	type=1
1.90411	648	0.96613	0.00634968	type=1
1.90685	647	0.96613	0.00634968	type=1
1.91233	646	0.96613	0.00634968	type=1
1.91507	645	0.964632	0.0065365	type=1
1.91781	641	0.964632	0.0065365	type=1
1.92055	640	0.963125	0.00672094	type=1
1.92329	637	0.961613	0.00690213	type=1
1.93151	633	0.961613	0.00690213	type=1
1.93425	630	0.961613	0.00690213	type=1
1.93699	629	0.961613	0.00690213	type=1
1.94521	626	0.961613	0.00690213	type=1
1.94795	625	0.961613	0.00690213	type=1
1.95342	624	0.961613	0.00690213	type=1
1.95616	622	0.961613	0.00690213	type=1
1.9589	621	0.961613	0.00690213	type=1
1.96164	619	0.961613	0.00690213	type=1
1.96712	618	0.961613	0.00690213	type=1
1.96986	616	0.961613	0.00690213	type=1
1.9726	613	0.961613	0.00690213	type=1
1.97534	612	0.961613	0.00690213	type=1
1.97808	610	0.961613	0.00690213	type=1
1.98082	609	0.961613	0.00690213	type=1
1.9863	606	0.961613	0.00690213	type=1
1.98904	605	0.961613	0.00690213	type=1
1.99178	602	0.961613	0.00690213	type=1
1.99452	597	0.961613	0.00690213	type=1
1.99726	581	0.961613	0.00690213	type=1
2	577	0.961613	0.00690213	type=1
2.00548	575	0.961613	0.00690213	type=1
2.00822	574	0.961613	0.00690213	type=1
2.01096	573	0.961613	0.00690213	type=1
2.01918	572	0.961613	0.00690213	type=1
2.02192	569	0.961613	0.00690213	type=1
2.02466	568	0.961613	0.00690213	type=1
2.0274	567	0.961613	0.00690213	type=1
2.03562	566	0.961613	0.00690213	type=1
2.03836	563	0.961613	0.00690213	type=1
2.0411	562	0.961613	0.00690213	type=1
2.04658	561	0.961613	0.00690213	type=1
2.05205	559	0.961613	0.00690213	type=1
2.05479	557	0.961613	0.00690213	type=1
2.05753	553	0.961613	0.00690213	type=1
2.06027	551	0.961613	0.00690213	type=1
2.06301	550	0.961613	0.00690213	type=1
2.06575	549	0.961613	0.00690213	type=1
2.07123	547	0.961613	0.00690213	type=1
2.07397	542	0.961613	0.00690213	type=1
2.07671	541	0.961613	0.00690213	type=1
2.07945	540	0.961613	0.00690213	type=1
2.08219	538	0.961613	0.00690213	type=1
2.08767	536	0.961613	0.00690213	type=1
2.09041	535	0.961613	0.00690213	type=1
2.09315	533	0.961613	0.00690213	type=1
2.09589	531	0.961613	0.00690213	type=1
2.09863	529	0.961613	0.00690213	type=1
2.10411	528	0.961613	0.00690213	type=1
2.10685	527	0.961613	0.00690213	type=1
2.10959	526	0.961613	0.00690213	type=1
2.11233	522	0.961613	0.00690213	type=1
2.11507	521	0.961613	0.00690213	type=1
2.11781	520	0.961613	0.00690213	type=1
2.12055	519	0.961613	0.00690213	type=1
2.12329	518	0.961613	0.00690213	type=1
2.12603	514	0.961613	0.00690213	type=1
2.13151	513	0.961613	0.00690213	type=1
2.13425	512	0.961613	0.00690213	type=1
2.13699	511	0.961613	0.00690213	type=1
2.13973	509	0.961613	0.00690213	type=1
2.14247	508	0.961613	0.00690213	type=1
2.14521	507	0.961613	0.00690213	type=1
2.14795	506	0.961613	0.00690213	type=1
2.15068	503	0.961613	0.00690213	type=1
2.15616	502	0.961613	0.00690213	type=1
2.1589	500	0.961613	0.00690213	type=1
2.16164	499	0.961613	0.00690213	type=1
2.16438	498	0.961613	0.00690213	type=1
2.16712	496	0.961613	0.00690213	type=1
2.16986	492	0.961613	0.00690213	type=1
2.1726	486	0.961613	0.00690213	type=1
2.17534	485	0.961613	0.00690213	type=1
2.18082	483	0.961613	0.00690213	type=1
2.1863	482	0.961613	0.00690213	type=1
2.18904	480	0.961613	0.00690213	type=1
2.19178	478	0.961613	0.00690213	type=1
2.19452	477	0.961613	0.00690213	type=1
2.19726	475	0.961613	0.00690213	type=1
2.20548	474	0.961613	0.00690213	type=1
2.20822	471	0.961613	0.00690213	type=1
2.21096	468	0.961613	0.00690213	type=1
2.2137	464	0.961613	0.00690213	type=1
2.21644	463	0.961613	0.00690213	type=1
2.21918	459	0.961613	0.00690213	type=1
2.22192	454	0.961613	0.00690213	type=1
2.22466	452	0.959485	0.00724879	type=1
2.2274	449	0.959485	0.00724879	type=1
2.23014	447	0.959485	0.00724879	type=1
2.23288	446	0.959485	0.00724879	type=1
2.23836	445	0.959485	0.00724879	type=1
2.2411	440	0.959485	0.00724879	type=1
2.24384	439	0.959485	0.00724879	type=1
2.24658	432	0.959485	0.00724879	type=1
2.24932	431	0.959485	0.00724879	type=1
2.25205	430	0.959485	0.00724879	type=1
2.25753	425	0.959485	0.00724879	type=1
2.26301	424	0.959485	0.00724879	type=1
2.26575	419	0.959485	0.00724879	type=1
2.26849	418	0.959485	0.00724879	type=1
2.27123	416	0.959485	0.00724879	type=1
2.27397	414	0.959485	0.00724879	type=1
2.27671	411	0.959485	0.00724879	type=1
2.27945	410	0.959485	0.00724879	type=1
2.28219	409	0.959485	0.00724879	type=1
2.28767	407	0.959485	0.00724879	type=1
2.29041	405	0.959485	0.00724879	type=1
2.29315	404	0.959485	0.00724879	type=1
2.29589	403	0.959485	0.00724879	type=1
2.29863	402	0.959485	0.00724879	type=1
2.30137	399	0.959485	0.00724879	type=1
2.30411	393	0.959485	0.00724879	type=1
2.30685	392	0.959485	0.00724879	type=1
2.30959	390	0.959485	0.00724879	type=1
2.31507	388	0.959485	0.00724879	type=1
2.31781	387	0.959485	0.00724879	type=1
2.32055	386	0.959485	0.00724879	type=1
2.32329	385	0.959485	0.00724879	type=1
2.32603	383	0.959485	0.00724879	type=1
2.32877	381	0.959485	0.00724879	type=1
2.33425	380	0.959485	0.00724879	type=1
2.33699	379	0.959485	0.00724879	type=1
2.33973	378	0.959485	0.00724879	type=1
2.34247	374	0.959485	0.00724879	type=1
2.34521	372	0.959485	0.00724879	type=1
2.34795	371	0.959485	0.00724879	type=1
2.35068	369	0.959485	0.00724879	type=1
2.35616	368	0.959485	0.00724879	type=1
2.3589	364	0.959485	0.00724879	type=1
2.36438	362	0.959485	0.00724879	type=1
2.36712	361	0.959485	0.00724879	type=1
2.3726	360	0.959485	0.00724879	type=1
2.37534	358	0.959485	0.00724879	type=1
2.37808	357	0.959485	0.00724879	type=1
2.38356	355	0.959485	0.00724879	type=1
2.38904	353	0.959485	0.00724879	type=1
2.39178	351	0.959485	0.00724879	type=1
2.39726	350	0.959485	0.00724879	type=1
2.4	347	0.959485	0.00724879	type=1
2.40274	346	0.959485	0.00724879	type=1
2.40548	344	0.959485	0.00724879	type=1
2.40822	343	0.959485	0.00724879	type=1
2.41096	341	0.959485	0.00724879	type=1
2.4137	338	0.959485	0.00724879	type=1
2.41644	337	0.959485	0.00724879	type=1
2.41918	335	0.959485	0.00724879	type=1
2.42466	333	0.959485	0.00724879	type=1
2.4274	332	0.959485	0.00724879	type=1
2.43014	330	0.959485	0.00724879	type=1
2.43288	329	0.959485	0.00724879	type=1
2.43562	327	0.959485	0.00724879	type=1
2.43836	324	0.959485	0.00724879	type=1
2.4411	319	0.959485	0.00724879	type=1
2.44384	315	0.959485	0.00724879	type=1
2.44658	313	0.959485	0.00724879	type=1
2.44932	309	0.959485	0.00724879	type=1
2.45205	303	0.956319	0.00796701	type=1
2.45479	300	0.956319	0.00796701	type=1
2.45753	298	0.956319	0.00796701	type=1
2.46027	297	0.956319	0.00796701	type=1
2.46301	295	0.956319	0.00796701	type=1
2.46575	293	0.956319	0.00796701	type=1
2.46849	287	0.956319	0.00796701	type=1
2.47123	285	0.956319	0.00796701	type=1
2.47397	284	0.956319	0.00796701	type=1
2.47671	282	0.956319	0.00796701	type=1
2.47945	279	0.956319	0.00796701	type=1
2.48219	277	0.956319	0.00796701	type=1
2.48493	275	0.956319	0.00796701	type=1
2.48767	274	0.956319	0.00796701	type=1
2.49041	272	0.956319	0.00796701	type=1
2.49315	270	0.956319	0.00796701	type=1
2.49589	259	0.956319	0.00796701	type=1
2.49863	257	0.956319	0.00796701	type=1
2.50137	252	0.956319	0.00796701	type=1
2.50411	242	0.956319	0.00796701	type=1
2.50685	239	0.956319	0.00796701	type=1
2.50959	235	0.956319	0.00796701	type=1
2.51233	233	0.956319	0.00796701	type=1
2.51507	230	0.956319	0.00796701	type=1
2.52055	227	0.956319	0.00796701	type=1
2.52329	224	0.956319	0.00796701	type=1
2.52877	223	0.956319	0.00796701	type=1
2.53699	221	0.956319	0.00796701	type=1
2.54247	219	0.956319	0.00796701	type=1
2.54521	216	0.956319	0.00796701	type=1
2.55068	214	0.956319	0.00796701	type=1
2.55342	213	0.956319	0.00796701	type=1
2.55616	211	0.956319	0.00796701	type=1
2.5589	210	0.956319	0.00796701	type=1
2.56438	209	0.956319	0.00796701	type=1
2.56712	207	0.956319	0.00796701	type=1
2.56986	206	0.956319	0.00796701	type=1
2.5726	203	0.956319	0.00796701	type=1
2.57534	202	0.956319	0.00796701	type=1
2.58082	201	0.956319	0.00796701	type=1
2.58356	200	0.956319	0.00796701	type=1
2.5863	199	0.956319	0.00796701	type=1
2.58904	194	0.956319	0.00796701	type=1
2.59178	190	0.956319	0.00796701	type=1
2.59452	189	0.956319	0.00796701	type=1
2.59726	188	0.956319	0.00796701	type=1
2.6	186	0.956319	0.00796701	type=1
2.60274	185	0.956319	0.00796701	type=1
2.60548	183	0.956319	0.00796701	type=1
2.60822	181	0.956319	0.00796701	type=1
2.61096	179	0.956319	0.00796701	type=1
2.6137	178	0.956319	0.00796701	type=1
2.61644	176	0.956319	0.00796701	type=1
2.61918	174	0.956319	0.00796701	type=1
2.62192	173	0.956319	0.00796701	type=1
2.62466	172	0.956319	0.00796701	type=1
2.6274	171	0.956319	0.00796701	type=1
2.63014	166	0.956319	0.00796701	type=1
2.63288	165	0.956319	0.00796701	type=1
2.63562	164	0.956319	0.00796701	type=1
2.63836	162	0.956319	0.00796701	type=1
2.6411	161	0.956319	0.00796701	type=1
2.64384	158	0.956319	0.00796701	type=1
2.64658	156	0.956319	0.00796701	type=1
2.64932	152	0.956319	0.00796701	type=1
2.65205	150	0.956319	0.00796701	type=1
2.65479	145	0.956319	0.00796701	type=1
2.65753	143	0.956319	0.00796701	type=1
2.66027	139	0.956319	0.00796701	type=1
2.66301	138	0.956319	0.00796701	type=1
2.66575	136	0.956319	0.00796701	type=1
2.66849	133	0.956319	0.00796701	type=1
2.67123	130	0.956319	0.00796701	type=1
2.67397	129	0.956319	0.00796701	type=1
2.67671	126	0.956319	0.00796701	type=1
2.67945	123	0.956319	0.00796701	type=1
2.68493	120	0.956319	0.00796701	type=1
2.68767	117	0.956319	0.00796701	type=1
2.69315	116	0.956319	0.00796701	type=1
2.69589	114	0.956319	0.00796701	type=1
2.69863	107	0.956319	0.00796701	type=1
2.70137	104	0.956319	0.00796701	type=1
2.70411	98	0.956319	0.00796701	type=1
2.70685	94	0.956319	0.00796701	type=1
2.70959	91	0.956319	0.00796701	type=1
2.71507	89	0.945574	0.0138259	type=1
2.71781	86	0.945574	0.0138259	type=1
2.72055	83	0.945574	0.0138259	type=1
2.72329	82	0.945574	0.0138259	type=1
2.72603	80	0.945574	0.0138259	type=1
2.72877	79	0.945574	0.0138259	type=1
2.73151	77	0.945574	0.0138259	type=1
2.73425	75	0.945574	0.0138259	type=1
2.73699	70	0.945574	0.0138259	type=1
2.73973	67	0.945574	0.0138259	type=1
2.74247	66	0.945574	0.0138259	type=1
2.74521	63	0.945574	0.0138259	type=1
2.74795	60	0.945574	0.0138259	type=1
2.75068	56	0.945574	0.0138259	type=1
2.75342	55	0.945574	0.0138259	type=1
2.7589	52	0.945574	0.0138259	type=1
2.76164	51	0.945574	0.0138259	type=1
2.76712	50	0.945574	0.0138259	type=1
2.76986	49	0.945574	0.0138259	type=1
2.77534	47	0.945574	0.0138259	type=1
2.77808	46	0.945574	0.0138259	type=1
2.78082	45	0.945574	0.0138259	type=1
2.7863	43	0.945574	0.0138259	type=1
2.78904	42	0.945574	0.0138259	type=1
2.79452	41	0.945574	0.0138259	type=1
2.79726	40	0.921934	0.0288475	type=1
2.80274	39	0.921934	0.0288475	type=1
2.80548	38	0.921934	0.0288475	type=1
2.81096	37	0.921934	0.0288475	type=1
2.81918	36	0.921934	0.0288475	type=1
2.83014	33	0.921934	0.0288475	type=1
2.83288	32	0.921934	0.0288475	type=1
2.83562	30	0.921934	0.0288475	type=1
2.83836	29	0.921934	0.0288475	type=1
2.84384	27	0.921934	0.0288475	type=1
2.85479	26	0.921934	0.0288475	type=1
2.85753	25	0.921934	0.0288475	type=1
2.86575	24	0.921934	0.0288475	type=1
2.87671	23	0.921934	0.0288475	type=1
2.87945	22	0.921934	0.0288475	type=1
2.88767	21	0.921934	0.0288475	type=1
2.89589	19	0.921934	0.0288475	type=1
2.89863	17	0.921934	0.0288475	type=1
2.90685	16	0.921934	0.0288475	type=1
2.90959	15	0.921934	0.0288475	type=1
2.91507	14	0.921934	0.0288475	type=1
2.91781	13	0.921934	0.0288475	type=1
2.92329	12	0.921934	0.0288475	type=1
2.93151	11	0.921934	0.0288475	type=1
2.93425	10	0.921934	0.0288475	type=1
2.93699	9	0.921934	0.0288475	type=1
2.94521	7	0.921934	0.0288475	type=1
2.94795	6	0.921934	0.0288475	type=1
2.96986	3	0.921934	0.0288475	type=1
2.9863	1	0.921934	0.0288475	type=1
0.0356164	35412	1	0	type=2
0.0383562	35411	1	0	type=2
0.0410959	35410	1	0	type=2
0.0575342	35408	1	0	type=2
0.0657534	35407	1	0	type=2
0.0712329	35406	1	0	type=2
0.0739726	35404	1	0	type=2
0.0767123	35401	1	0	type=2
0.0794521	35400	1	0	type=2
0.0821918	35399	1	0	type=2
0.0876712	35398	1	0	type=2
0.0958904	35397	1	0	type=2
0.0986301	35395	0.999972	2.83e-05	type=2
0.10137	35394	0.999972	2.83e-05	type=2
0.106849	35393	0.999972	2.83e-05	type=2
0.109589	35391	0.999972	2.83e-05	type=2
0.112329	35390	0.999972	2.83e-05	type=2
0.126027	35388	0.999972	2.83e-05	type=2
0.128767	35386	0.999972	2.83e-05	type=2
0.131507	35385	0.999943	4e-05	type=2
0.136986	35381	0.999943	4e-05	type=2
0.139726	35380	0.999943	4e-05	type=2
0.142466	35379	0.999943	4e-05	type=2
0.145205	35373	0.999943	4e-05	type=2
0.147945	35368	0.999943	4e-05	type=2
0.150685	35365	0.999943	4e-05	type=2
0.153425	35362	0.999943	4e-05	type=2
0.156164	35361	0.999915	4.9e-05	type=2
0.158904	35354	0.999915	4.9e-05	type=2
0.161644	35351	0.999915	4.9e-05	type=2
0.164384	35349	0.999915	4.9e-05	type=2
0.167123	35348	0.999915	4.9e-05	type=2
0.169863	35347	0.999915	4.9e-05	type=2
0.172603	35345	0.999915	4.9e-05	type=2
0.175342	35343	0.999915	4.9e-05	type=2
0.178082	35341	0.999915	4.9e-05	type=2
0.180822	35339	0.999915	4.9e-05	type=2
0.183562	35337	0.999915	4.9e-05	type=2
0.189041	35335	0.999915	4.9e-05	type=2
0.191781	35329	0.999915	4.9e-05	type=2
0.194521	35324	0.999915	4.9e-05	type=2
0.19726	35323	0.999915	4.9e-05	type=2
0.2	35321	0.999915	4.9e-05	type=2
0.20274	35319	0.999915	4.9e-05	type=2
0.205479	35317	0.999915	4.9e-05	type=2
0.208219	35312	0.999915	4.9e-05	type=2
0.210959	35307	0.999887	5.66e-05	type=2
0.213699	35291	0.999887	5.66e-05	type=2
0.216438	35288	0.999887	5.66e-05	type=2
0.219178	35282	0.999887	5.66e-05	type=2
0.221918	35273	0.999887	5.66e-05	type=2
0.224658	35254	0.999887	5.66e-05	type=2
0.227397	35225	0.999859	6.33e-05	type=2
0.230137	35190	0.999859	6.33e-05	type=2
0.232877	35073	0.999859	6.33e-05	type=2
0.235616	35002	0.999859	6.33e-05	type=2
0.238356	34938	0.99983	6.95e-05	type=2
0.241096	34867	0.99983	6.95e-05	type=2
0.243836	34773	0.99983	6.95e-05	type=2
0.246575	34680	0.999801	7.52e-05	type=2
0.249315	34591	0.999801	7.52e-05	type=2
0.252055	34485	0.999801	7.52e-05	type=2
0.254795	34436	0.999801	7.52e-05	type=2
0.257534	34421	0.999801	7.52e-05	type=2
0.260274	34402	0.999801	7.52e-05	type=2
0.263014	34390	0.999801	7.52e-05	type=2
0.265753	34376	0.999801	7.52e-05	type=2
0.268493	34366	0.999743	8.57e-05	type=2
0.271233	34349	0.999743	8.57e-05	type=2
0.273973	34334	0.999743	8.57e-05	type=2
0.276712	34326	0.999743	8.57e-05	type=2
0.279452	34319	0.999714	9.05e-05	type=2
0.282192	34312	0.999714	9.05e-05	type=2
0.284932	34305	0.999714	9.05e-05	type=2
0.287671	34286	0.999714	9.05e-05	type=2
0.290411	34259	0.999714	9.05e-05	type=2
0.293151	34239	0.999714	9.05e-05	type=2
0.29589	34211	0.999714	9.05e-05	type=2
0.29863	34203	0.999714	9.05e-05	type=2
0.30137	34196	0.999714	9.05e-05	type=2
0.30411	34181	0.999714	9.05e-05	type=2
0.306849	34164	0.999714	9.05e-05	type=2
0.309589	34131	0.999655	9.96e-05	type=2
0.312329	34106	0.999655	9.96e-05	type=2
0.315068	34097	0.999655	9.96e-05	type=2
0.317808	34078	0.999655	9.96e-05	type=2
0.320548	34060	0.999655	9.96e-05	type=2
0.323288	34037	0.999655	9.96e-05	type=2
0.326027	34011	0.999655	9.96e-05	type=2
0.328767	33977	0.999655	9.96e-05	type=2
0.331507	33960	0.999655	9.96e-05	type=2
0.334247	33945	0.999626	0.000103841	type=2
0.336986	33933	0.999626	0.000103841	type=2
0.339726	33921	0.999626	0.000103841	type=2
0.342466	33915	0.999626	0.000103841	type=2
0.345205	33913	0.999626	0.000103841	type=2
0.347945	33901	0.999596	0.00010795	type=2
0.350685	33895	0.999596	0.00010795	type=2
0.353425	33891	0.999596	0.00010795	type=2
0.356164	33885	0.999596	0.00010795	type=2
0.358904	33878	0.999596	0.00010795	type=2
0.361644	33876	0.999596	0.00010795	type=2
0.364384	33866	0.999596	0.00010795	type=2
0.367123	33851	0.999596	0.00010795	type=2
0.369863	33843	0.999567	0.000111921	type=2
0.372603	33836	0.999567	0.000111921	type=2
0.375342	33833	0.999567	0.000111921	type=2
0.378082	33827	0.999567	0.000111921	type=2
0.380822	33821	0.999537	0.000115761	type=2
0.383562	33814	0.999537	0.000115761	type=2
0.386301	33800	0.999537	0.000115761	type=2
0.389041	33787	0.999537	0.000115761	type=2
0.391781	33778	0.999537	0.000115761	type=2
0.394521	33768	0.999537	0.000115761	type=2
0.39726	33750	0.999537	0.000115761	type=2
0.4	33734	0.999537	0.000115761	type=2
0.40274	33714	0.999537	0.000115761	type=2
0.405479	33684	0.999537	0.000115761	type=2
0.408219	33669	0.999537	0.000115761	type=2
0.410959	33657	0.999537	0.000115761	type=2
0.413699	33640	0.999537	0.000115761	type=2
0.416438	33626	0.999478	0.000123164	type=2
0.419178	33615	0.999478	0.000123164	type=2
0.421918	33610	0.999478	0.000123164	type=2
0.424658	33594	0.999478	0.000123164	type=2
0.427397	33582	0.999478	0.000123164	type=2
0.430137	33577	0.999478	0.000123164	type=2
0.432877	33569	0.999478	0.000123164	type=2
0.435616	33559	0.999478	0.000123164	type=2
0.438356	33554	0.999478	0.000123164	type=2
0.441096	33542	0.999478	0.000123164	type=2
0.443836	33516	0.999478	0.000123164	type=2
0.446575	33502	0.999478	0.000123164	type=2
0.449315	33491	0.999478	0.000123164	type=2
0.452055	33484	0.999478	0.000123164	type=2
0.454795	33470	0.999478	0.000123164	type=2
0.457534	33446	0.999448	0.000126742	type=2
0.460274	33423	0.999448	0.000126742	type=2
0.463014	33372	0.999448	0.000126742	type=2
0.465753	33349	0.999448	0.000126742	type=2
0.468493	33320	0.999448	0.000126742	type=2
0.471233	33291	0.999448	0.000126742	type=2
0.473973	33253	0.999448	0.000126742	type=2
0.476712	33188	0.999448	0.000126742	type=2
0.479452	33138	0.999448	0.000126742	type=2
0.482192	33011	0.999448	0.000126742	type=2
0.484932	32946	0.999448	0.000126742	type=2
0.487671	32883	0.999448	0.000126742	type=2
0.490411	32812	0.999448	0.000126742	type=2
0.493151	32738	0.999417	0.000130371	type=2
0.49589	32652	0.999417	0.000130371	type=2
0.49863	32580	0.999387	0.000133935	type=2
0.50137	32503	0.999387	0.000133935	type=2
0.50411	32378	0.999387	0.000133935	type=2
0.506849	32341	0.999387	0.000133935	type=2
0.509589	32328	0.999387	0.000133935	type=2
0.512329	32311	0.999387	0.000133935	type=2
0.515068	32296	0.999387	0.000133935	type=2
0.517808	32277	0.999387	0.000133935	type=2
0.520548	32250	0.999387	0.000133935	type=2
0.523288	32241	0.999356	0.00013748	type=2
0.526027	32230	0.999356	0.00013748	type=2
0.528767	32210	0.999356	0.00013748	type=2
0.531507	32200	0.999356	0.00013748	type=2
0.534247	32191	0.999356	0.00013748	type=2
0.536986	32179	0.999356	0.00013748	type=2
0.539726	32160	0.999356	0.00013748	type=2
0.542466	32144	0.999356	0.00013748	type=2
0.545205	32116	0.999356	0.00013748	type=2
0.547945	32095	0.999356	0.00013748	type=2
0.550685	32074	0.999324	0.000140971	type=2
0.553425	32050	0.999324	0.000140971	type=2
0.556164	32026	0.999324	0.000140971	type=2
0.558904	31984	0.999324	0.000140971	type=2
0.561644	31961	0.999324	0.000140971	type=2
0.564384	31940	0.999324	0.000140971	type=2
0.567123	31916	0.999293	0.000144411	type=2
0.569863	31882	0.999293	0.000144411	type=2
0.572603	31857	0.999293	0.000144411	type=2
0.575342	31821	0.999293	0.000144411	type=2
0.578082	31772	0.999293	0.000144411	type=2
0.580822	31754	0.999293	0.000144411	type=2
0.583562	31739	0.999293	0.000144411	type=2
0.586301	31729	0.999262	0.00014781	type=2
0.589041	31683	0.99923	0.000151143	type=2
0.591781	31668	0.99923	0.000151143	type=2
0.594521	31655	0.99923	0.000151143	type=2
0.59726	31630	0.99923	0.000151143	type=2
0.6	31619	0.99923	0.000151143	type=2
0.60274	31615	0.99923	0.000151143	type=2
0.605479	31609	0.99923	0.000151143	type=2
0.608219	31604	0.99923	0.000151143	type=2
0.610959	31591	0.99923	0.000151143	type=2
0.613699	31584	0.999167	0.000157636	type=2
0.616438	31564	0.999135	0.000160788	type=2
0.619178	31549	0.999135	0.000160788	type=2
0.621918	31541	0.999135	0.000160788	type=2
0.624658	31527	0.999135	0.000160788	type=2
0.627397	31515	0.999135	0.000160788	type=2
0.630137	31501	0.999135	0.000160788	type=2
0.632877	31484	0.999135	0.000160788	type=2
0.635616	31452	0.999135	0.000160788	type=2
0.638356	31440	0.999135	0.000160788	type=2
0.641096	31418	0.999135	0.000160788	type=2
0.643836	31400	0.999103	0.000163912	type=2
0.646575	31382	0.999103	0.000163912	type=2
0.649315	31356	0.99904	0.000170004	type=2
0.652055	31330	0.998976	0.000175895	type=2
0.654795	31290	0.998976	0.000175895	type=2
0.657534	31272	0.998976	0.000175895	type=2
0.660274	31251	0.998976	0.000175895	type=2
0.663014	31239	0.998944	0.000178785	type=2
0.665753	31232	0.998944	0.000178785	type=2
0.668493	31220	0.998944	0.000178785	type=2
0.671233	31199	0.998912	0.000181635	type=2
0.673973	31180	0.998912	0.000181635	type=2
0.676712	31163	0.99888	0.000184448	type=2
0.679452	31151	0.99888	0.000184448	type=2
0.682192	31141	0.998816	0.000189957	type=2
0.684932	31121	0.998816	0.000189957	type=2
0.687671	31104	0.998784	0.000192658	type=2
0.690411	31063	0.998784	0.000192658	type=2
0.693151	30988	0.998784	0.000192658	type=2
0.69589	30955	0.998784	0.000192658	type=2
0.69863	30936	0.998784	0.000192658	type=2
0.70137	30911	0.998784	0.000192658	type=2
0.70411	30889	0.998784	0.000192658	type=2
0.706849	30867	0.998784	0.000192658	type=2
0.709589	30846	0.998784	0.000192658	type=2
0.712329	30786	0.998751	0.000195377	type=2
0.715068	30751	0.998719	0.000198065	type=2
0.717808	30721	0.998686	0.000200722	type=2
0.720548	30692	0.998654	0.00020335	type=2
0.723288	30655	0.998621	0.00020595	type=2
0.726027	30602	0.998621	0.00020595	type=2
0.728767	30529	0.998621	0.00020595	type=2
0.731507	30423	0.998621	0.00020595	type=2
0.734247	30358	0.998621	0.00020595	type=2
0.736986	30305	0.998621	0.00020595	type=2
0.739726	30244	0.998588	0.000208587	type=2
0.742466	30184	0.998588	0.000208587	type=2
0.745205	30139	0.998555	0.00021121	type=2
0.747945	30060	0.998522	0.000213813	type=2
0.750685	29971	0.998488	0.000216401	type=2
0.753425	29911	0.998488	0.000216401	type=2
0.756164	29864	0.998455	0.000218977	type=2
0.758904	29840	0.998388	0.000224047	type=2
0.761644	29823	0.998321	0.000229011	type=2
0.764384	29799	0.998287	0.000231456	type=2
0.767123	29779	0.998287	0.000231456	type=2
0.769863	29748	0.998287	0.000231456	type=2
0.772603	29734	0.998287	0.000231456	type=2
0.775342	29721	0.998287	0.000231456	type=2
0.778082	29709	0.998287	0.000231456	type=2
0.780822	29696	0.998287	0.000231456	type=2
0.783562	29677	0.998287	0.000231456	type=2
0.786301	29655	0.998254	0.0002339	type=2
0.789041	29627	0.998254	0.0002339	type=2
0.791781	29594	0.998254	0.0002339	type=2
0.794521	29567	0.998254	0.0002339	type=2
0.79726	29546	0.998254	0.0002339	type=2
0.8	29522	0.998254	0.0002339	type=2
0.80274	29495	0.998254	0.0002339	type=2
0.805479	29460	0.998254	0.0002339	type=2
0.808219	29422	0.998254	0.0002339	type=2
0.810959	29396	0.998254	0.0002339	type=2
0.813699	29371	0.99822	0.000236365	type=2
0.816438	29354	0.998186	0.000238808	type=2
0.819178	29325	0.998186	0.000238808	type=2
0.821918	29302	0.998186	0.000238808	type=2
0.824658	29275	0.998186	0.000238808	type=2
0.827397	29251	0.998186	0.000238808	type=2
0.830137	29230	0.998186	0.000238808	type=2
0.832877	29206	0.998186	0.000238808	type=2
0.835616	29171	0.998152	0.000241256	type=2
0.838356	29158	0.998152	0.000241256	type=2
0.841096	29144	0.998117	0.000243683	type=2
0.843836	29130	0.998117	0.000243683	type=2
0.846575	29114	0.998049	0.000248478	type=2
0.849315	29101	0.998014	0.000250843	type=2
0.852055	29088	0.998014	0.000250843	type=2
0.854795	29073	0.998014	0.000250843	type=2
0.857534	29062	0.998014	0.000250843	type=2
0.860274	29050	0.99798	0.000253194	type=2
0.863014	29032	0.99798	0.000253194	type=2
0.865753	29006	0.997911	0.000257846	type=2
0.868493	28982	0.997911	0.000257846	type=2
0.871233	28970	0.997911	0.000257846	type=2
0.873973	28960	0.997911	0.000257846	type=2
0.876712	28941	0.997911	0.000257846	type=2
0.879452	28923	0.997911	0.000257846	type=2
0.882192	28908	0.997911	0.000257846	type=2
0.884932	28877	0.997911	0.000257846	type=2
0.887671	28855	0.997877	0.000260165	type=2
0.890411	28837	0.997877	0.000260165	type=2
0.893151	28815	0.997877	0.000260165	type=2
0.89589	28798	0.997877	0.000260165	type=2
0.89863	28766	0.997877	0.000260165	type=2
0.90137	28740	0.997877	0.000260165	type=2
0.90411	28701	0.997807	0.00026479	type=2
0.906849	28677	0.997807	0.00026479	type=2
0.909589	28656	0.997807	0.00026479	type=2
0.912329	28635	0.997772	0.000267083	type=2
0.915068	28623	0.997772	0.000267083	type=2
0.917808	28597	0.997772	0.000267083	type=2
0.920548	28563	0.997772	0.000267083	type=2
0.923288	28505	0.997772	0.000267083	type=2
0.926027	28477	0.997772	0.000267083	type=2
0.928767	28450	0.997772	0.000267083	type=2
0.931507	28428	0.997772	0.000267083	type=2
0.934247	28394	0.997772	0.000267083	type=2
0.936986	28368	0.997772	0.000267083	type=2
0.939726	28334	0.997772	0.000267083	type=2
0.942466	28276	0.997737	0.000269414	type=2
0.945205	28254	0.997702	0.000271729	type=2
0.947945	28224	0.997666	0.00027403	type=2
0.950685	28186	0.997631	0.000276317	type=2
0.953425	28149	0.997596	0.000278591	type=2
0.956164	28101	0.997596	0.000278591	type=2
0.958904	28046	0.99756	0.000280864	type=2
0.961644	27954	0.99756	0.000280864	type=2
0.964384	27895	0.997524	0.000283142	type=2
0.967123	27834	0.997488	0.000285413	type=2
0.969863	27769	0.997488	0.000285413	type=2
0.972603	27698	0.997452	0.000287687	type=2
0.975342	27617	0.997416	0.000289957	type=2
0.978082	27517	0.99738	0.000292226	type=2
0.980822	27362	0.99738	0.000292226	type=2
0.983562	27266	0.997307	0.000296793	type=2
0.986301	27158	0.997307	0.000296793	type=2
0.989041	27052	0.997307	0.000296793	type=2
0.991781	26995	0.99727	0.000299096	type=2
0.994521	26898	0.997196	0.000303683	type=2
0.99726	26830	0.997196	0.000303683	type=2
1	26628	0.997196	0.000303683	type=2
1.00274	26407	0.997196	0.000303683	type=2
1.00548	26371	0.997158	0.000306041	type=2
1.00822	26337	0.997158	0.000306041	type=2
1.01096	26315	0.99712	0.000308391	type=2
1.0137	26290	0.997082	0.000310728	type=2
1.01644	26262	0.996968	0.000317651	type=2
1.01918	26207	0.996968	0.000317651	type=2
1.02192	26176	0.996968	0.000317651	type=2
1.02466	26148	0.996968	0.000317651	type=2
1.0274	26114	0.996854	0.000324503	type=2
1.03014	26091	0.996854	0.000324503	type=2
1.03288	26064	0.996854	0.000324503	type=2
1.03562	26051	0.996854	0.000324503	type=2
1.03836	25988	0.996777	0.000329034	type=2
1.0411	25956	0.996777	0.000329034	type=2
1.04384	25922	0.996739	0.000331288	type=2
1.04658	25890	0.996739	0.000331288	type=2
1.04932	25866	0.996739	0.000331288	type=2
1.05205	25838	0.9967	0.000333541	type=2
1.05479	25781	0.9967	0.000333541	type=2
1.05753	25703	0.996661	0.000335803	type=2
1.06027	25659	0.996661	0.000335803	type=2
1.06301	25637	0.996661	0.000335803	type=2
1.06575	25602	0.996583	0.000340316	type=2
1.06849	25580	0.996505	0.000344778	type=2
1.07123	25547	0.996505	0.000344778	type=2
1.07397	25520	0.996505	0.000344778	type=2
1.07671	25486	0.996505	0.000344778	type=2
1.07945	25465	0.996505	0.000344778	type=2
1.08219	25446	0.996388	0.000351434	type=2
1.08493	25404	0.996388	0.000351434	type=2
1.08767	25373	0.996388	0.000351434	type=2
1.09041	25358	0.996349	0.000353639	type=2
1.09315	25330	0.996309	0.000355836	type=2
1.09589	25292	0.99627	0.000358026	type=2
1.09863	25269	0.99627	0.000358026	type=2
1.10137	25248	0.99627	0.000358026	type=2
1.10411	25237	0.99627	0.000358026	type=2
1.10685	25217	0.99623	0.000360216	type=2
1.10959	25195	0.99623	0.000360216	type=2
1.11233	25176	0.996191	0.000362399	type=2
1.11507	25147	0.996072	0.000368887	type=2
1.11781	25123	0.996032	0.000371029	type=2
1.12055	25103	0.996032	0.000371029	type=2
1.12329	25090	0.996032	0.000371029	type=2
1.12603	25063	0.996032	0.000371029	type=2
1.12877	25024	0.996032	0.000371029	type=2
1.13151	25005	0.996032	0.000371029	type=2
1.13425	24953	0.995992	0.000373187	type=2
1.13699	24920	0.995992	0.000373187	type=2
1.13973	24898	0.995992	0.000373187	type=2
1.14247	24869	0.995992	0.000373187	type=2
1.14521	24842	0.995992	0.000373187	type=2
1.14795	24805	0.995872	0.000379664	type=2
1.15068	24774	0.995872	0.000379664	type=2
1.15342	24711	0.995832	0.000381815	type=2
1.15616	24685	0.995832	0.000381815	type=2
1.1589	24655	0.995791	0.000383963	type=2
1.16164	24633	0.995791	0.000383963	type=2
1.16438	24615	0.995791	0.000383963	type=2
1.16712	24592	0.995791	0.000383963	type=2
1.16986	24562	0.995791	0.000383963	type=2
1.1726	24509	0.995791	0.000383963	type=2
1.17534	24483	0.99571	0.000388284	type=2
1.17808	24458	0.99571	0.000388284	type=2
1.18082	24441	0.995588	0.000394699	type=2
1.18356	24414	0.995588	0.000394699	type=2
1.1863	24377	0.995588	0.000394699	type=2
1.18904	24347	0.995588	0.000394699	type=2
1.19178	24300	0.995547	0.000396838	type=2
1.19452	24265	0.995506	0.000398973	type=2
1.19726	24233	0.995506	0.000398973	type=2
1.2	24209	0.995506	0.000398973	type=2
1.20274	24174	0.995423	0.000403239	type=2
1.20548	24138	0.995423	0.000403239	type=2
1.20822	24085	0.995382	0.000405371	type=2
1.21096	23982	0.995382	0.000405371	type=2
1.2137	23925	0.99534	0.00040752	type=2
1.21644	23870	0.995257	0.000411805	type=2
1.21918	23823	0.995173	0.000416062	type=2
1.22192	23756	0.995173	0.000416062	type=2
1.22466	23682	0.995173	0.000416062	type=2
1.2274	23605	0.995173	0.000416062	type=2
1.23014	23480	0.995131	0.000418236	type=2
1.23288	23411	0.995131	0.000418236	type=2
1.23562	23303	0.995131	0.000418236	type=2
1.23836	23255	0.995131	0.000418236	type=2
1.2411	23200	0.995131	0.000418236	type=2
1.24384	23152	0.995131	0.000418236	type=2
1.24658	23101	0.995131	0.000418236	type=2
1.24932	23007	0.995088	0.000420489	type=2
1.25205	22835	0.995088	0.000420489	type=2
1.25479	22705	0.995044	0.000422789	type=2
1.25753	22670	0.995044	0.000422789	type=2
1.26027	22636	0.995044	0.000422789	type=2
1.26301	22606	0.995	0.000425097	type=2
1.26575	22573	0.994956	0.0004274	type=2
1.26849	22519	0.994912	0.0004297	type=2
1.27123	22478	0.994867	0.000431997	type=2
1.27397	22455	0.994867	0.000431997	type=2
1.27671	22427	0.994867	0.000431997	type=2
1.27945	22404	0.994867	0.000431997	type=2
1.28219	22375	0.994823	0.000434303	type=2
1.28493	22342	0.994778	0.000436604	type=2
1.28767	22286	0.994778	0.000436604	type=2
1.29041	22259	0.994778	0.000436604	type=2
1.29315	22207	0.994778	0.000436604	type=2
1.29589	22175	0.994778	0.000436604	type=2
1.29863	22135	0.994734	0.000438935	type=2
1.30137	22083	0.994734	0.000438935	type=2
1.30411	22052	0.994734	0.000438935	type=2
1.30685	21984	0.994734	0.000438935	type=2
1.30959	21944	0.994734	0.000438935	type=2
1.31233	21901	0.994688	0.000441303	type=2
1.31507	21869	0.994688	0.000441303	type=2
1.31781	21832	0.994688	0.000441303	type=2
1.32055	21809	0.994688	0.000441303	type=2
1.32329	21779	0.994688	0.000441303	type=2
1.32603	21739	0.994688	0.000441303	type=2
1.32877	21718	0.994642	0.000443699	type=2
1.33151	21696	0.994642	0.000443699	type=2
1.33425	21682	0.994642	0.000443699	type=2
1.33699	21642	0.994642	0.000443699	type=2
1.33973	21608	0.994642	0.000443699	type=2
1.34247	21579	0.994596	0.000446113	type=2
1.34521	21541	0.994596	0.000446113	type=2
1.34795	21524	0.99455	0.000448525	type=2
1.35068	21515	0.99455	0.000448525	type=2
1.35342	21493	0.994504	0.000450932	type=2
1.35616	21476	0.994504	0.000450932	type=2
1.3589	21454	0.994504	0.000450932	type=2
1.36164	21438	0.994457	0.000453339	type=2
1.36438	21393	0.994457	0.000453339	type=2
1.36712	21377	0.994457	0.000453339	type=2
1.36986	21358	0.994457	0.000453339	type=2
1.3726	21335	0.994457	0.000453339	type=2
1.37534	21310	0.994364	0.000458171	type=2
1.37808	21282	0.994317	0.000460574	type=2
1.38082	21239	0.994317	0.000460574	type=2
1.38356	21182	0.994317	0.000460574	type=2
1.3863	21149	0.99427	0.000462995	type=2
1.38904	21121	0.99427	0.000462995	type=2
1.39178	21098	0.994223	0.000465415	type=2
1.39452	21069	0.994176	0.000467829	type=2
1.39726	21028	0.994176	0.000467829	type=2
1.4	20987	0.994176	0.000467829	type=2
1.40274	20940	0.994176	0.000467829	type=2
1.40548	20900	0.994128	0.000470269	type=2
1.40822	20874	0.994081	0.000472703	type=2
1.41096	20859	0.994081	0.000472703	type=2
1.4137	20832	0.994081	0.000472703	type=2
1.41644	20807	0.994033	0.00047514	type=2
1.41918	20785	0.994033	0.00047514	type=2
1.42192	20730	0.993985	0.000477583	type=2
1.42466	20705	0.993985	0.000477583	type=2
1.4274	20683	0.993985	0.000477583	type=2
1.43014	20664	0.993937	0.000480029	type=2
1.43288	20637	0.993937	0.000480029	type=2
1.43562	20605	0.993889	0.000482476	type=2
1.43836	20565	0.993889	0.000482476	type=2
1.4411	20511	0.99384	0.000484933	type=2
1.44384	20480	0.99384	0.000484933	type=2
1.44658	20443	0.99384	0.000484933	type=2
1.44932	20409	0.993792	0.000487402	type=2
1.45205	20369	0.993694	0.000492323	type=2
1.45479	20314	0.993694	0.000492323	type=2
1.45753	20247	0.993694	0.000492323	type=2
1.46027	20149	0.993694	0.000492323	type=2
1.46301	20098	0.993595	0.000497327	type=2
1.46575	20043	0.993545	0.000499823	type=2
1.46849	19993	0.993545	0.000499823	type=2
1.47123	19936	0.993496	0.000502334	type=2
1.47397	19864	0.993496	0.000502334	type=2
1.47671	19799	0.993496	0.000502334	type=2
1.47945	19699	0.993445	0.000504893	type=2
1.48219	19611	0.993395	0.000507461	type=2
1.48493	19582	0.993344	0.000510024	type=2
1.48767	19518	0.993344	0.000510024	type=2
1.49041	19482	0.993344	0.000510024	type=2
1.49315	19426	0.993344	0.000510024	type=2
1.49589	19322	0.993292	0.000512644	type=2
1.49863	19237	0.993241	0.000515273	type=2
1.50137	19178	0.993137	0.000520523	type=2
1.50411	18967	0.993085	0.000523187	type=2
1.50685	18896	0.993085	0.000523187	type=2
1.50959	18849	0.993085	0.000523187	type=2
1.51233	18821	0.993085	0.000523187	type=2
1.51507	18792	0.993085	0.000523187	type=2
1.51781	18742	0.993085	0.000523187	type=2
1.52055	18718	0.993085	0.000523187	type=2
1.52329	18691	0.993032	0.000525915	type=2
1.52603	18675	0.993032	0.000525915	type=2
1.52877	18653	0.993032	0.000525915	type=2
1.53151	18624	0.993032	0.000525915	type=2
1.53425	18579	0.992978	0.000528662	type=2
1.53699	18521	0.992978	0.000528662	type=2
1.53973	18498	0.992978	0.000528662	type=2
1.54247	18466	0.992978	0.000528662	type=2
1.54521	18438	0.992978	0.000528662	type=2
1.54795	18393	0.992978	0.000528662	type=2
1.55068	18356	0.992978	0.000528662	type=2
1.55342	18319	0.992924	0.000531473	type=2
1.55616	18253	0.992924	0.000531473	type=2
1.5589	18227	0.992924	0.000531473	type=2
1.56164	18199	0.992924	0.000531473	type=2
1.56438	18157	0.992924	0.000531473	type=2
1.56712	18123	0.992924	0.000531473	type=2
1.56986	18093	0.992924	0.000531473	type=2
1.5726	18065	0.992869	0.000534349	type=2
1.57534	18030	0.992814	0.000537219	type=2
1.57808	18019	0.992814	0.000537219	type=2
1.58082	17997	0.992814	0.000537219	type=2
1.58356	17981	0.992814	0.000537219	type=2
1.5863	17964	0.992814	0.000537219	type=2
1.58904	17915	0.992814	0.000537219	type=2
1.59178	17898	0.992814	0.000537219	type=2
1.59452	17859	0.992758	0.00054013	type=2
1.59726	17851	0.992647	0.00054591	type=2
1.6	17828	0.992647	0.00054591	type=2
1.60274	17810	0.992647	0.00054591	type=2
1.60548	17792	0.992647	0.00054591	type=2
1.60822	17768	0.992647	0.00054591	type=2
1.61096	17744	0.992591	0.000548811	type=2
1.6137	17716	0.992591	0.000548811	type=2
1.61644	17690	0.992535	0.000551715	type=2
1.61918	17671	0.992479	0.00055461	type=2
1.62192	17653	0.992423	0.000557495	type=2
1.62466	17636	0.992423	0.000557495	type=2
1.6274	17611	0.992423	0.000557495	type=2
1.63014	17590	0.992366	0.000560387	type=2
1.63288	17531	0.992366	0.000560387	type=2
1.63562	17507	0.99231	0.00056329	type=2
1.63836	17482	0.992253	0.000566187	type=2
1.6411	17459	0.992139	0.000571953	type=2
1.64384	17430	0.992139	0.000571953	type=2
1.64658	17411	0.992082	0.00057483	type=2
1.64932	17388	0.992082	0.00057483	type=2
1.65205	17356	0.991968	0.000580577	type=2
1.65479	17327	0.991911	0.000583439	type=2
1.65753	17302	0.991911	0.000583439	type=2
1.66027	17290	0.991911	0.000583439	type=2
1.66301	17268	0.991911	0.000583439	type=2
1.66575	17246	0.991911	0.000583439	type=2
1.66849	17220	0.991853	0.000586322	type=2
1.67123	17168	0.991853	0.000586322	type=2
1.67397	17150	0.991853	0.000586322	type=2
1.67671	17128	0.991853	0.000586322	type=2
1.67945	17114	0.991853	0.000586322	type=2
1.68219	17094	0.991795	0.000589233	type=2
1.68493	17069	0.991679	0.00059503	type=2
1.68767	17036	0.991679	0.00059503	type=2
1.69041	16980	0.991679	0.00059503	type=2
1.69315	16954	0.991679	0.00059503	type=2
1.69589	16919	0.99162	0.000597959	type=2
1.69863	16890	0.99162	0.000597959	type=2
1.70137	16865	0.99162	0.000597959	type=2
1.70411	16825	0.991561	0.000600905	type=2
1.70685	16775	0.991443	0.000606791	type=2
1.70959	16674	0.991443	0.000606791	type=2
1.71233	16629	0.991383	0.000609764	type=2
1.71507	16567	0.991383	0.000609764	type=2
1.71781	16541	0.991383	0.000609764	type=2
1.72055	16504	0.991383	0.000609764	type=2
1.72329	16456	0.991203	0.000618783	type=2
1.72603	16399	0.991203	0.000618783	type=2
1.72877	16296	0.991142	0.000621818	type=2
1.73151	16258	0.991142	0.000621818	type=2
1.73425	16228	0.991142	0.000621818	type=2
1.73699	16200	0.991081	0.000624875	type=2
1.73973	16162	0.991081	0.000624875	type=2
1.74247	16127	0.990958	0.000630999	type=2
1.74521	16069	0.990958	0.000630999	type=2
1.74795	15997	0.990958	0.000630999	type=2
1.75068	15919	0.990896	0.000634118	type=2
1.75342	15846	0.990896	0.000634118	type=2
1.75616	15767	0.990833	0.000637282	type=2
1.7589	15727	0.99077	0.000640447	type=2
1.76164	15683	0.990707	0.000643613	type=2
1.76438	15652	0.990707	0.000643613	type=2
1.76712	15607	0.990643	0.000646795	type=2
1.76986	15593	0.990643	0.000646795	type=2
1.7726	15575	0.990643	0.000646795	type=2
1.77534	15561	0.990643	0.000646795	type=2
1.77808	15536	0.990516	0.00065317	type=2
1.78082	15515	0.990516	0.00065317	type=2
1.78356	15494	0.990516	0.00065317	type=2
1.7863	15449	0.990516	0.00065317	type=2
1.78904	15414	0.990516	0.00065317	type=2
1.79178	15381	0.990451	0.000656398	type=2
1.79452	15345	0.990387	0.000659625	type=2
1.79726	15309	0.990387	0.000659625	type=2
1.8	15283	0.990387	0.000659625	type=2
1.80274	15254	0.990387	0.000659625	type=2
1.80548	15210	0.990387	0.000659625	type=2
1.80822	15179	0.990321	0.000662907	type=2
1.81096	15162	0.990256	0.00066618	type=2
1.8137	15139	0.990256	0.00066618	type=2
1.81644	15123	0.990256	0.00066618	type=2
1.81918	15097	0.990256	0.00066618	type=2
1.82192	15082	0.990256	0.00066618	type=2
1.82466	15053	0.99019	0.000669485	type=2
1.8274	15039	0.99019	0.000669485	type=2
1.83014	15024	0.99019	0.000669485	type=2
1.83288	15002	0.990124	0.000672795	type=2
1.83562	14948	0.990124	0.000672795	type=2
1.83836	14932	0.990124	0.000672795	type=2
1.8411	14909	0.990124	0.000672795	type=2
1.84384	14872	0.990124	0.000672795	type=2
1.84658	14858	0.990058	0.000676153	type=2
1.84932	14841	0.990058	0.000676153	type=2
1.85205	14816	0.990058	0.000676153	type=2
1.85479	14790	0.990058	0.000676153	type=2
1.85753	14767	0.990058	0.000676153	type=2
1.86027	14744	0.98999	0.000679547	type=2
1.86301	14714	0.98999	0.000679547	type=2
1.86575	14690	0.98999	0.000679547	type=2
1.86849	14679	0.98999	0.000679547	type=2
1.87123	14663	0.989923	0.000682961	type=2
1.87397	14643	0.989923	0.000682961	type=2
1.87671	14615	0.989923	0.000682961	type=2
1.87945	14585	0.989923	0.000682961	type=2
1.88219	14534	0.989787	0.000689858	type=2
1.88493	14494	0.989787	0.000689858	type=2
1.88767	14475	0.98965	0.000696743	type=2
1.89041	14432	0.98965	0.000696743	type=2
1.89315	14390	0.98965	0.000696743	type=2
1.89589	14365	0.98965	0.000696743	type=2
1.89863	14329	0.989581	0.00070023	type=2
1.90137	14277	0.989581	0.00070023	type=2
1.90411	14259	0.989581	0.00070023	type=2
1.90685	14239	0.989581	0.00070023	type=2
1.90959	14212	0.989581	0.00070023	type=2
1.91233	14188	0.989581	0.00070023	type=2
1.91507	14161	0.989581	0.00070023	type=2
1.91781	14129	0.989581	0.00070023	type=2
1.92055	14081	0.98944	0.000707397	type=2
1.92329	14047	0.98944	0.000707397	type=2
1.92603	14022	0.98944	0.000707397	type=2
1.92877	14009	0.98937	0.00071099	type=2
1.93151	13989	0.989228	0.000718142	type=2
1.93425	13953	0.989228	0.000718142	type=2
1.93699	13921	0.989086	0.000725293	type=2
1.93973	13865	0.989086	0.000725293	type=2
1.94247	13825	0.989086	0.000725293	type=2
1.94521	13799	0.989014	0.000728905	type=2
1.94795	13757	0.988871	0.000736119	type=2
1.95068	13718	0.988871	0.000736119	type=2
1.95342	13658	0.988798	0.000739751	type=2
1.95616	13589	0.988798	0.000739751	type=2
1.9589	13499	0.988798	0.000739751	type=2
1.96164	13436	0.988798	0.000739751	type=2
1.96438	13393	0.988798	0.000739751	type=2
1.96712	13306	0.988798	0.000739751	type=2
1.96986	13269	0.988798	0.000739751	type=2
1.9726	13213	0.988798	0.000739751	type=2
1.97534	13096	0.988798	0.000739751	type=2
1.97808	13026	0.988722	0.000743725	type=2
1.98082	12980	0.988646	0.000747705	type=2
1.98356	12928	0.988646	0.000747705	type=2
1.9863	12889	0.988646	0.000747705	type=2
1.98904	12859	0.988646	0.000747705	type=2
1.99178	12828	0.988646	0.000747705	type=2
1.99452	12744	0.988569	0.000751811	type=2
1.99726	12655	0.988569	0.000751811	type=2
2	12539	0.988569	0.000751811	type=2
2.00274	12386	0.988569	0.000751811	type=2
2.00548	12333	0.988569	0.000751811	type=2
2.00822	12265	0.988569	0.000751811	type=2
2.01096	12234	0.988488	0.000756242	type=2
2.0137	12181	0.988407	0.000760685	type=2
2.01644	12120	0.988407	0.000760685	type=2
2.01918	12092	0.988325	0.000765168	type=2
2.02192	12073	0.988243	0.000769638	type=2
2.02466	12044	0.988243	0.000769638	type=2
2.0274	12018	0.988243	0.000769638	type=2
2.03014	11985	0.988243	0.000769638	type=2
2.03288	11954	0.988243	0.000769638	type=2
2.03562	11886	0.988243	0.000769638	type=2
2.03836	11844	0.98816	0.000774256	type=2
2.0411	11796	0.98816	0.000774256	type=2
2.04384	11740	0.98816	0.000774256	type=2
2.04658	11697	0.98816	0.000774256	type=2
2.04932	11661	0.98816	0.000774256	type=2
2.05205	11611	0.98816	0.000774256	type=2
2.05479	11548	0.988074	0.000779084	type=2
2.05753	11500	0.988074	0.000779084	type=2
2.06027	11472	0.987988	0.000783945	type=2
2.06301	11447	0.987902	0.000788798	type=2
2.06575	11423	0.987902	0.000788798	type=2
2.06849	11387	0.987902	0.000788798	type=2
2.07123	11356	0.987902	0.000788798	type=2
2.07397	11320	0.987902	0.000788798	type=2
2.07671	11296	0.987902	0.000788798	type=2
2.07945	11268	0.987902	0.000788798	type=2
2.08219	11246	0.987902	0.000788798	type=2
2.08493	11201	0.987902	0.000788798	type=2
2.08767	11158	0.987902	0.000788798	type=2
2.09041	11132	0.987813	0.000793897	type=2
2.09315	11086	0.987813	0.000793897	type=2
2.09589	11063	0.987813	0.000793897	type=2
2.09863	11043	0.987813	0.000793897	type=2
2.10137	11013	0.987813	0.000793897	type=2
2.10411	10987	0.987813	0.000793897	type=2
2.10685	10959	0.987813	0.000793897	type=2
2.10959	10936	0.987813	0.000793897	type=2
2.11233	10894	0.987813	0.000793897	type=2
2.11507	10863	0.987813	0.000793897	type=2
2.11781	10832	0.987722	0.000799248	type=2
2.12055	10799	0.98763	0.000804595	type=2
2.12329	10770	0.98763	0.000804595	type=2
2.12603	10730	0.987538	0.000809975	type=2
2.12877	10697	0.987446	0.000815352	type=2
2.13151	10632	0.987353	0.00082076	type=2
2.13425	10606	0.98726	0.000826158	type=2
2.13699	10577	0.98726	0.000826158	type=2
2.13973	10549	0.98726	0.000826158	type=2
2.14247	10513	0.98726	0.000826158	type=2
2.14521	10484	0.98726	0.000826158	type=2
2.14795	10455	0.987165	0.000831677	type=2
2.15068	10412	0.987071	0.000837205	type=2
2.15342	10393	0.987071	0.000837205	type=2
2.15616	10359	0.987071	0.000837205	type=2
2.1589	10339	0.987071	0.000837205	type=2
2.16164	10319	0.987071	0.000837205	type=2
2.16438	10291	0.986975	0.000842826	type=2
2.16712	10267	0.986975	0.000842826	type=2
2.16986	10211	0.986878	0.000848497	type=2
2.1726	10170	0.986878	0.000848497	type=2
2.17534	10146	0.986878	0.000848497	type=2
2.17808	10115	0.986878	0.000848497	type=2
2.18082	10092	0.986878	0.000848497	type=2
2.18356	10059	0.986878	0.000848497	type=2
2.1863	10023	0.986878	0.000848497	type=2
2.18904	9968	0.986779	0.000854408	type=2
2.19178	9927	0.986779	0.000854408	type=2
2.19452	9890	0.986779	0.000854408	type=2
2.19726	9859	0.986779	0.000854408	type=2
2.2	9816	0.986779	0.000854408	type=2
2.20274	9772	0.986779	0.000854408	type=2
2.20548	9699	0.986779	0.000854408	type=2
2.20822	9614	0.986779	0.000854408	type=2
2.21096	9540	0.986779	0.000854408	type=2
2.2137	9500	0.986779	0.000854408	type=2
2.21644	9441	0.986779	0.000854408	type=2
2.21918	9403	0.986779	0.000854408	type=2
2.22192	9339	0.986779	0.000854408	type=2
2.22466	9283	0.986779	0.000854408	type=2
2.2274	9211	0.986779	0.000854408	type=2
2.23014	9172	0.986779	0.000854408	type=2
2.23288	9141	0.986671	0.000861383	type=2
2.23562	9102	0.986671	0.000861383	type=2
2.23836	9064	0.986671	0.000861383	type=2
2.2411	9027	0.986562	0.000868478	type=2
2.24384	8967	0.986562	0.000868478	type=2
2.24658	8842	0.98645	0.000875812	type=2
2.24932	8763	0.98645	0.000875812	type=2
2.25205	8645	0.98645	0.000875812	type=2
2.25479	8555	0.98645	0.000875812	type=2
2.25753	8526	0.98645	0.000875812	type=2
2.26027	8483	0.98645	0.000875812	type=2
2.26301	8447	0.98645	0.000875812	type=2
2.26575	8386	0.986333	0.000883894	type=2
2.26849	8350	0.986333	0.000883894	type=2
2.27123	8324	0.986333	0.000883894	type=2
2.27397	8303	0.986333	0.000883894	type=2
2.27671	8269	0.986213	0.000892129	type=2
2.27945	8234	0.986213	0.000892129	type=2
2.28219	8200	0.986213	0.000892129	type=2
2.28493	8138	0.986213	0.000892129	type=2
2.28767	8092	0.986213	0.000892129	type=2
2.29041	8050	0.986091	0.000900738	type=2
2.29315	8012	0.986091	0.000900738	type=2
2.29589	7960	0.985967	0.000909457	type=2
2.29863	7915	0.985967	0.000909457	type=2
2.30137	7879	0.985967	0.000909457	type=2
2.30411	7810	0.985967	0.000909457	type=2
2.30685	7775	0.985967	0.000909457	type=2
2.30959	7741	0.985712	0.00092763	type=2
2.31233	7713	0.985712	0.00092763	type=2
2.31507	7691	0.985712	0.00092763	type=2
2.31781	7656	0.985712	0.00092763	type=2
2.32055	7622	0.985712	0.00092763	type=2
2.32329	7578	0.985712	0.00092763	type=2
2.32603	7549	0.985712	0.00092763	type=2
2.32877	7525	0.985712	0.00092763	type=2
2.33151	7507	0.985712	0.00092763	type=2
2.33425	7481	0.985712	0.00092763	type=2
2.33699	7424	0.985712	0.00092763	type=2
2.33973	7383	0.985579	0.000937468	type=2
2.34247	7333	0.98531	0.000957105	type=2
2.34521	7302	0.98531	0.000957105	type=2
2.34795	7277	0.98531	0.000957105	type=2
2.35068	7243	0.98531	0.000957105	type=2
2.35342	7219	0.98531	0.000957105	type=2
2.35616	7185	0.98531	0.000957105	type=2
2.3589	7139	0.98531	0.000957105	type=2
2.36164	7080	0.98531	0.000957105	type=2
2.36438	7049	0.98531	0.000957105	type=2
2.36712	7017	0.985169	0.000967658	type=2
2.36986	6977	0.985169	0.000967658	type=2
2.3726	6952	0.985169	0.000967658	type=2
2.37534	6921	0.985169	0.000967658	type=2
2.37808	6874	0.985169	0.000967658	type=2
2.38082	6813	0.985169	0.000967658	type=2
2.38356	6778	0.985169	0.000967658	type=2
2.3863	6755	0.985169	0.000967658	type=2
2.38904	6730	0.985169	0.000967658	type=2
2.39178	6710	0.984876	0.000990351	type=2
2.39452	6674	0.984876	0.000990351	type=2
2.39726	6642	0.984876	0.000990351	type=2
2.4	6589	0.984876	0.000990351	type=2
2.40274	6562	0.984876	0.000990351	type=2
2.40548	6534	0.984876	0.000990351	type=2
2.40822	6514	0.984876	0.000990351	type=2
2.41096	6489	0.984876	0.000990351	type=2
2.4137	6446	0.984876	0.000990351	type=2
2.41644	6418	0.984876	0.000990351	type=2
2.41918	6358	0.984876	0.000990351	type=2
2.42192	6333	0.984876	0.000990351	type=2
2.42466	6305	0.984876	0.000990351	type=2
2.4274	6277	0.984876	0.000990351	type=2
2.43014	6229	0.984876	0.000990351	type=2
2.43288	6183	0.984717	0.00100347	type=2
2.43562	6128	0.984717	0.00100347	type=2
2.43836	6036	0.984717	0.00100347	type=2
2.4411	5997	0.984717	0.00100347	type=2
2.44384	5962	0.984717	0.00100347	type=2
2.44658	5925	0.984717	0.00100347	type=2
2.44932	5868	0.984717	0.00100347	type=2
2.45205	5806	0.984717	0.00100347	type=2
2.45479	5740	0.984717	0.00100347	type=2
2.45753	5640	0.984717	0.00100347	type=2
2.46027	5578	0.984717	0.00100347	type=2
2.46301	5529	0.984717	0.00100347	type=2
2.46575	5489	0.984717	0.00100347	type=2
2.46849	5417	0.984535	0.00102031	type=2
2.47123	5369	0.984535	0.00102031	type=2
2.47397	5325	0.984535	0.00102031	type=2
2.47671	5268	0.984535	0.00102031	type=2
2.47945	5218	0.984535	0.00102031	type=2
2.48219	5184	0.984535	0.00102031	type=2
2.48493	5146	0.984535	0.00102031	type=2
2.48767	5111	0.984535	0.00102031	type=2
2.49041	5067	0.984535	0.00102031	type=2
2.49315	5020	0.984535	0.00102031	type=2
2.49589	4920	0.984535	0.00102031	type=2
2.49863	4841	0.984535	0.00102031	type=2
2.50137	4751	0.984535	0.00102031	type=2
2.50411	4650	0.984535	0.00102031	type=2
2.50685	4601	0.984535	0.00102031	type=2
2.50959	4566	0.984535	0.00102031	type=2
2.51233	4526	0.984535	0.00102031	type=2
2.51507	4463	0.984535	0.00102031	type=2
2.51781	4438	0.984535	0.00102031	type=2
2.52055	4411	0.984312	0.0010452	type=2
2.52329	4383	0.984312	0.0010452	type=2
2.52603	4352	0.984312	0.0010452	type=2
2.52877	4319	0.984312	0.0010452	type=2
2.53151	4277	0.984312	0.0010452	type=2
2.53425	4220	0.984312	0.0010452	type=2
2.53699	4174	0.984312	0.0010452	type=2
2.53973	4147	0.984312	0.0010452	type=2
2.54247	4116	0.983833	0.00110026	type=2
2.54521	4072	0.983833	0.00110026	type=2
2.54795	4026	0.983833	0.00110026	type=2
2.55068	3992	0.983833	0.00110026	type=2
2.55342	3953	0.983833	0.00110026	type=2
2.55616	3928	0.983833	0.00110026	type=2
2.5589	3912	0.983833	0.00110026	type=2
2.56164	3894	0.983833	0.00110026	type=2
2.56438	3865	0.983833	0.00110026	type=2
2.56712	3836	0.983833	0.00110026	type=2
2.56986	3814	0.983833	0.00110026	type=2
2.5726	3782	0.983833	0.00110026	type=2
2.57534	3751	0.983833	0.00110026	type=2
2.57808	3731	0.983833	0.00110026	type=2
2.58082	3716	0.983833	0.00110026	type=2
2.58356	3695	0.983833	0.00110026	type=2
2.5863	3672	0.983833	0.00110026	type=2
2.58904	3580	0.983833	0.00110026	type=2
2.59178	3551	0.983833	0.00110026	type=2
2.59452	3526	0.983833	0.00110026	type=2
2.59726	3507	0.983833	0.00110026	type=2
2.6	3486	0.983833	0.00110026	type=2
2.60274	3456	0.983833	0.00110026	type=2
2.60548	3424	0.983833	0.00110026	type=2
2.60822	3388	0.983833	0.00110026	type=2
2.61096	3347	0.983833	0.00110026	type=2
2.6137	3313	0.983536	0.00114092	type=2
2.61644	3290	0.983536	0.00114092	type=2
2.61918	3266	0.983536	0.00114092	type=2
2.62192	3229	0.983536	0.00114092	type=2
2.62466	3205	0.983229	0.00118283	type=2
2.6274	3177	0.983229	0.00118283	type=2
2.63014	3131	0.983229	0.00118283	type=2
2.63288	3095	0.983229	0.00118283	type=2
2.63562	3074	0.983229	0.00118283	type=2
2.63836	3048	0.983229	0.00118283	type=2
2.6411	3024	0.983229	0.00118283	type=2
2.64384	2998	0.983229	0.00118283	type=2
2.64658	2980	0.983229	0.00118283	type=2
2.64932	2942	0.983229	0.00118283	type=2
2.65205	2921	0.982893	0.00123139	type=2
2.65479	2891	0.982893	0.00123139	type=2
2.65753	2878	0.982893	0.00123139	type=2
2.66027	2849	0.982893	0.00123139	type=2
2.66301	2826	0.982893	0.00123139	type=2
2.66575	2800	0.982893	0.00123139	type=2
2.66849	2755	0.982893	0.00123139	type=2
2.67123	2725	0.982893	0.00123139	type=2
2.67397	2700	0.982893	0.00123139	type=2
2.67671	2667	0.982893	0.00123139	type=2
2.67945	2628	0.982893	0.00123139	type=2
2.68219	2588	0.982893	0.00123139	type=2
2.68493	2546	0.982893	0.00123139	type=2
2.68767	2493	0.982893	0.00123139	type=2
2.69041	2457	0.982893	0.00123139	type=2
2.69315	2431	0.982893	0.00123139	type=2
2.69589	2394	0.982893	0.00123139	type=2
2.69863	2353	0.982893	0.00123139	type=2
2.70137	2307	0.982893	0.00123139	type=2
2.70411	2247	0.982893	0.00123139	type=2
2.70685	2180	0.982893	0.00123139	type=2
2.70959	2134	0.982893	0.00123139	type=2
2.71233	2085	0.982893	0.00123139	type=2
2.71507	2031	0.982893	0.00123139	type=2
2.71781	2000	0.982893	0.00123139	type=2
2.72055	1953	0.982893	0.00123139	type=2
2.72329	1922	0.982893	0.00123139	type=2
2.72603	1869	0.982893	0.00123139	type=2
2.72877	1842	0.982893	0.00123139	type=2
2.73151	1808	0.982893	0.00123139	type=2
2.73425	1793	0.982893	0.00123139	type=2
2.73699	1756	0.982893	0.00123139	type=2
2.73973	1715	0.982893	0.00123139	type=2
2.74247	1681	0.982893	0.00123139	type=2
2.74521	1595	0.982893	0.00123139	type=2
2.74795	1552	0.982893	0.00123139	type=2
2.75068	1502	0.982893	0.00123139	type=2
2.75342	1446	0.982893	0.00123139	type=2
2.75616	1413	0.982893	0.00123139	type=2
2.7589	1383	0.982893	0.00123139	type=2
2.76164	1352	0.982893	0.00123139	type=2
2.76438	1307	0.982893	0.00123139	type=2
2.76712	1271	0.982893	0.00123139	type=2
2.76986	1239	0.9821	0.0014725	type=2
2.7726	1212	0.9821	0.0014725	type=2
2.77534	1189	0.9821	0.0014725	type=2
2.77808	1153	0.9821	0.0014725	type=2
2.78082	1123	0.9821	0.0014725	type=2
2.78356	1083	0.9821	0.0014725	type=2
2.7863	1058	0.9821	0.0014725	type=2
2.78904	1028	0.981144	0.00176506	type=2
2.79178	979	0.981144	0.00176506	type=2
2.79452	946	0.981144	0.00176506	type=2
2.79726	912	0.981144	0.00176506	type=2
2.8	892	0.981144	0.00176506	type=2
2.80274	856	0.981144	0.00176506	type=2
2.80548	839	0.981144	0.00176506	type=2
2.80822	817	0.981144	0.00176506	type=2
2.81096	803	0.981144	0.00176506	type=2
2.8137	793	0.981144	0.00176506	type=2
2.81644	778	0.981144	0.00176506	type=2
2.81918	761	0.981144	0.00176506	type=2
2.82192	736	0.981144	0.00176506	type=2
2.82466	715	0.981144	0.00176506	type=2
2.8274	704	0.981144	0.00176506	type=2
2.83014	686	0.981144	0.00176506	type=2
2.83288	659	0.981144	0.00176506	type=2
2.83562	627	0.981144	0.00176506	type=2
2.83836	613	0.981144	0.00176506	type=2
2.8411	588	0.981144	0.00176506	type=2
2.84384	573	0.981144	0.00176506	type=2
2.84658	554	0.981144	0.00176506	type=2
2.84932	537	0.981144	0.00176506	type=2
2.85205	522	0.981144	0.00176506	type=2
2.85479	503	0.981144	0.00176506	type=2
2.85753	488	0.981144	0.00176506	type=2
2.86027	456	0.981144	0.00176506	type=2
2.86301	438	0.981144	0.00176506	type=2
2.86575	426	0.981144	0.00176506	type=2
2.86849	417	0.981144	0.00176506	type=2
2.87123	400	0.981144	0.00176506	type=2
2.87397	388	0.981144	0.00176506	type=2
2.87671	369	0.981144	0.00176506	type=2
2.87945	352	0.981144	0.00176506	type=2
2.88219	340	0.981144	0.00176506	type=2
2.88493	332	0.981144	0.00176506	type=2
2.88767	320	0.981144	0.00176506	type=2
2.89041	309	0.981144	0.00176506	type=2
2.89315	298	0.981144	0.00176506	type=2
2.89589	293	0.981144	0.00176506	type=2
2.89863	277	0.981144	0.00176506	type=2
2.90137	266	0.981144	0.00176506	type=2
2.90411	260	0.981144	0.00176506	type=2
2.90685	253	0.981144	0.00176506	type=2
2.90959	245	0.981144	0.00176506	type=2
2.91233	239	0.981144	0.00176506	type=2
2.91507	222	0.981144	0.00176506	type=2
2.91781	205	0.981144	0.00176506	type=2
2.92055	191	0.981144	0.00176506	type=2
2.92329	184	0.981144	0.00176506	type=2
2.92603	181	0.981144	0.00176506	type=2
2.92877	170	0.981144	0.00176506	type=2
2.93151	166	0.981144	0.00176506	type=2
2.93425	153	0.981144	0.00176506	type=2
2.93699	137	0.981144	0.00176506	type=2
2.93973	126	0.981144	0.00176506	type=2
2.94247	121	0.981144	0.00176506	type=2
2.94521	112	0.981144	0.00176506	type=2
2.94795	102	0.981144	0.00176506	type=2
2.95068	87	0.981144	0.00176506	type=2
2.95342	77	0.981144	0.00176506	type=2
2.95616	60	0.981144	0.00176506	type=2
2.9589	54	0.981144	0.00176506	type=2
2.96164	40	0.981144	0.00176506	type=2
2.96438	37	0.981144	0.00176506	type=2
2.96712	30	0.981144	0.00176506	type=2
2.96986	27	0.981144	0.00176506	type=2
2.9726	22	0.981144	0.00176506	type=2
2.97534	11	0.981144	0.00176506	type=2
2.97808	10	0.981144	0.00176506	type=2
2.98082	7	0.981144	0.00176506	type=2
2.98356	6	0.981144	0.00176506	type=2
2.9863	5	0.981144	0.00176506	type=2
2.99178	3	0.981144	0.00176506	type=2
0.0383562	1130	1	0	type=3
0.0712329	1129	1	0	type=3
0.0767123	1128	1	0	type=3
0.0794521	1127	1	0	type=3
0.0876712	1126	1	0	type=3
0.109589	1125	1	0	type=3
0.126027	1124	1	0	type=3
0.131507	1123	1	0	type=3
0.134247	1122	1	0	type=3
0.136986	1121	1	0	type=3
0.156164	1120	1	0	type=3
0.164384	1119	1	0	type=3
0.172603	1117	1	0	type=3
0.178082	1116	1	0	type=3
0.191781	1115	1	0	type=3
0.194521	1114	1	0	type=3
0.19726	1113	1	0	type=3
0.20274	1112	1	0	type=3
0.208219	1111	1	0	type=3
0.210959	1109	1	0	type=3
0.213699	1108	1	0	type=3
0.216438	1107	1	0	type=3
0.219178	1106	1	0	type=3
0.224658	1104	1	0	type=3
0.227397	1103	1	0	type=3
0.230137	1102	1	0	type=3
0.232877	1092	1	0	type=3
0.235616	1084	1	0	type=3
0.238356	1080	1	0	type=3
0.241096	1077	1	0	type=3
0.243836	1065	1	0	type=3
0.246575	1062	1	0	type=3
0.249315	1060	1	0	type=3
0.252055	1048	1	0	type=3
0.254795	1046	1	0	type=3
0.257534	1045	1	0	type=3
0.260274	1043	1	0	type=3
0.263014	1042	1	0	type=3
0.265753	1041	1	0	type=3
0.268493	1040	1	0	type=3
0.271233	1036	1	0	type=3
0.273973	1034	1	0	type=3
0.276712	1032	1	0	type=3
0.282192	1030	1	0	type=3
0.284932	1028	1	0	type=3
0.287671	1026	1	0	type=3
0.290411	1025	1	0	type=3
0.29863	1023	1	0	type=3
0.30137	1021	1	0	type=3
0.306849	1020	1	0	type=3
0.309589	1017	1	0	type=3
0.312329	1013	1	0	type=3
0.315068	1010	1	0	type=3
0.317808	1009	1	0	type=3
0.320548	1005	1	0	type=3
0.323288	1000	1	0	type=3
0.326027	993	1	0	type=3
0.328767	987	1	0	type=3
0.331507	985	1	0	type=3
0.334247	983	1	0	type=3
0.336986	982	1	0	type=3
0.342466	981	1	0	type=3
0.345205	979	1	0	type=3
0.347945	978	1	0	type=3
0.350685	976	1	0	type=3
0.356164	974	1	0	type=3
0.361644	973	1	0	type=3
0.364384	971	1	0	type=3
0.367123	970	1	0	type=3
0.369863	969	1	0	type=3
0.372603	966	1	0	type=3
0.375342	964	1	0	type=3
0.378082	963	1	0	type=3
0.383562	962	1	0	type=3
0.386301	960	1	0	type=3
0.389041	959	1	0	type=3
0.391781	958	1	0	type=3
0.394521	957	1	0	type=3
0.39726	954	1	0	type=3
0.4	952	1	0	type=3
0.40274	950	1	0	type=3
0.405479	947	1	0	type=3
0.408219	946	1	0	type=3
0.410959	940	1	0	type=3
0.416438	939	1	0	type=3
0.424658	938	1	0	type=3
0.427397	937	1	0	type=3
0.432877	936	1	0	type=3
0.435616	935	1	0	type=3
0.438356	934	1	0	type=3
0.441096	932	1	0	type=3
0.446575	930	1	0	type=3
0.449315	929	1	0	type=3
0.452055	928	1	0	type=3
0.454795	927	1	0	type=3
0.457534	924	1	0	type=3
0.460274	920	1	0	type=3
0.463014	917	1	0	type=3
0.465753	915	1	0	type=3
0.468493	912	1	0	type=3
0.471233	906	1	0	type=3
0.473973	901	1	0	type=3
0.476712	896	1	0	type=3
0.479452	891	1	0	type=3
0.482192	885	1	0	type=3
0.484932	879	1	0	type=3
0.487671	870	1	0	type=3
0.490411	863	1	0	type=3
0.493151	860	1	0	type=3
0.49589	857	1	0	type=3
0.49863	855	1	0	type=3
0.50137	851	1	0	type=3
0.50411	846	1	0	type=3
0.515068	843	1	0	type=3
0.517808	842	1	0	type=3
0.523288	840	1	0	type=3
0.526027	839	1	0	type=3
0.528767	837	1	0	type=3
0.531507	836	1	0	type=3
0.534247	834	1	0	type=3
0.536986	831	1	0	type=3
0.539726	829	1	0	type=3
0.542466	828	1	0	type=3
0.547945	825	1	0	type=3
0.550685	824	1	0	type=3
0.553425	823	1	0	type=3
0.556164	822	1	0	type=3
0.558904	816	1	0	type=3
0.561644	814	0.998771	0.00122926	type=3
0.564384	810	0.998771	0.00122926	type=3
0.567123	806	0.998771	0.00122926	type=3
0.569863	804	0.998771	0.00122926	type=3
0.572603	801	0.998771	0.00122926	type=3
0.575342	799	0.998771	0.00122926	type=3
0.578082	794	0.998771	0.00122926	type=3
0.580822	793	0.998771	0.00122926	type=3
0.586301	790	0.998771	0.00122926	type=3
0.589041	789	0.998771	0.00122926	type=3
0.594521	788	0.998771	0.00122926	type=3
0.59726	784	0.998771	0.00122926	type=3
0.6	780	0.998771	0.00122926	type=3
0.60274	779	0.998771	0.00122926	type=3
0.605479	777	0.998771	0.00122926	type=3
0.608219	776	0.998771	0.00122926	type=3
0.613699	773	0.998771	0.00122926	type=3
0.616438	771	0.998771	0.00122926	type=3
0.632877	768	0.998771	0.00122926	type=3
0.635616	765	0.998771	0.00122926	type=3
0.638356	764	0.998771	0.00122926	type=3
0.641096	763	0.998771	0.00122926	type=3
0.643836	761	0.998771	0.00122926	type=3
0.646575	759	0.998771	0.00122926	type=3
0.649315	758	0.998771	0.00122926	type=3
0.652055	756	0.998771	0.00122926	type=3
0.654795	755	0.998771	0.00122926	type=3
0.660274	753	0.998771	0.00122926	type=3
0.663014	751	0.998771	0.00122926	type=3
0.665753	747	0.998771	0.00122926	type=3
0.671233	743	0.998771	0.00122926	type=3
0.673973	742	0.998771	0.00122926	type=3
0.676712	740	0.998771	0.00122926	type=3
0.684932	739	0.998771	0.00122926	type=3
0.687671	738	0.998771	0.00122926	type=3
0.690411	737	0.998771	0.00122926	type=3
0.693151	734	0.998771	0.00122926	type=3
0.69589	733	0.998771	0.00122926	type=3
0.69863	732	0.998771	0.00122926	type=3
0.706849	731	0.998771	0.00122926	type=3
0.709589	730	0.998771	0.00122926	type=3
0.712329	728	0.998771	0.00122926	type=3
0.715068	726	0.998771	0.00122926	type=3
0.717808	725	0.998771	0.00122926	type=3
0.720548	721	0.998771	0.00122926	type=3
0.723288	719	0.998771	0.00122926	type=3
0.726027	714	0.998771	0.00122926	type=3
0.728767	708	0.998771	0.00122926	type=3
0.731507	697	0.998771	0.00122926	type=3
0.734247	696	0.998771	0.00122926	type=3
0.739726	693	0.998771	0.00122926	type=3
0.742466	690	0.998771	0.00122926	type=3
0.745205	688	0.998771	0.00122926	type=3
0.747945	683	0.998771	0.00122926	type=3
0.750685	682	0.998771	0.00122926	type=3
0.753425	681	0.998771	0.00122926	type=3
0.756164	679	0.998771	0.00122926	type=3
0.758904	677	0.998771	0.00122926	type=3
0.761644	676	0.998771	0.00122926	type=3
0.764384	673	0.998771	0.00122926	type=3
0.769863	669	0.998771	0.00122926	type=3
0.772603	665	0.998771	0.00122926	type=3
0.775342	664	0.998771	0.00122926	type=3
0.786301	663	0.998771	0.00122926	type=3
0.789041	660	0.998771	0.00122926	type=3
0.791781	656	0.998771	0.00122926	type=3
0.794521	654	0.998771	0.00122926	type=3
0.79726	652	0.998771	0.00122926	type=3
0.8	649	0.998771	0.00122926	type=3
0.80274	648	0.998771	0.00122926	type=3
0.808219	645	0.998771	0.00122926	type=3
0.813699	643	0.998771	0.00122926	type=3
0.821918	641	0.998771	0.00122926	type=3
0.824658	638	0.998771	0.00122926	type=3
0.827397	636	0.998771	0.00122926	type=3
0.830137	635	0.998771	0.00122926	type=3
0.832877	633	0.998771	0.00122926	type=3
0.841096	631	0.998771	0.00122926	type=3
0.843836	629	0.998771	0.00122926	type=3
0.846575	627	0.998771	0.00122926	type=3
0.852055	626	0.998771	0.00122926	type=3
0.857534	625	0.998771	0.00122926	type=3
0.868493	624	0.998771	0.00122926	type=3
0.876712	622	0.998771	0.00122926	type=3
0.882192	621	0.998771	0.00122926	type=3
0.884932	619	0.998771	0.00122926	type=3
0.887671	617	0.998771	0.00122926	type=3
0.890411	614	0.998771	0.00122926	type=3
0.89863	610	0.998771	0.00122926	type=3
0.90137	607	0.998771	0.00122926	type=3
0.909589	604	0.998771	0.00122926	type=3
0.912329	603	0.998771	0.00122926	type=3
0.917808	600	0.998771	0.00122926	type=3
0.920548	597	0.998771	0.00122926	type=3
0.923288	595	0.998771	0.00122926	type=3
0.926027	593	0.998771	0.00122926	type=3
0.931507	592	0.998771	0.00122926	type=3
0.934247	591	0.998771	0.00122926	type=3
0.936986	585	0.998771	0.00122926	type=3
0.939726	584	0.998771	0.00122926	type=3
0.942466	582	0.998771	0.00122926	type=3
0.945205	580	0.998771	0.00122926	type=3
0.947945	579	0.998771	0.00122926	type=3
0.950685	578	0.998771	0.00122926	type=3
0.953425	577	0.998771	0.00122926	type=3
0.958904	575	0.998771	0.00122926	type=3
0.961644	573	0.998771	0.00122926	type=3
0.964384	570	0.998771	0.00122926	type=3
0.967123	569	0.997016	0.00214598	type=3
0.972603	566	0.997016	0.00214598	type=3
0.975342	565	0.997016	0.00214598	type=3
0.978082	560	0.997016	0.00214598	type=3
0.980822	559	0.997016	0.00214598	type=3
0.983562	553	0.997016	0.00214598	type=3
0.986301	549	0.997016	0.00214598	type=3
0.989041	545	0.997016	0.00214598	type=3
0.991781	543	0.997016	0.00214598	type=3
0.99726	541	0.997016	0.00214598	type=3
1	538	0.997016	0.00214598	type=3
1.00548	536	0.997016	0.00214598	type=3
1.00822	534	0.997016	0.00214598	type=3
1.01096	532	0.997016	0.00214598	type=3
1.0137	531	0.997016	0.00214598	type=3
1.01644	530	0.997016	0.00214598	type=3
1.01918	529	0.997016	0.00214598	type=3
1.02192	528	0.997016	0.00214598	type=3
1.02466	527	0.997016	0.00214598	type=3
1.0274	524	0.997016	0.00214598	type=3
1.03014	523	0.997016	0.00214598	type=3
1.03288	518	0.997016	0.00214598	type=3
1.03562	517	0.997016	0.00214598	type=3
1.0411	512	0.997016	0.00214598	type=3
1.04384	511	0.997016	0.00214598	type=3
1.04658	510	0.997016	0.00214598	type=3
1.05479	509	0.997016	0.00214598	type=3
1.06027	506	0.997016	0.00214598	type=3
1.06301	504	0.997016	0.00214598	type=3
1.06575	502	0.997016	0.00214598	type=3
1.07123	501	0.997016	0.00214598	type=3
1.07397	500	0.997016	0.00214598	type=3
1.07671	499	0.997016	0.00214598	type=3
1.07945	497	0.997016	0.00214598	type=3
1.08219	496	0.997016	0.00214598	type=3
1.08767	494	0.997016	0.00214598	type=3
1.09589	493	0.997016	0.00214598	type=3
1.10137	492	0.997016	0.00214598	type=3
1.10685	491	0.997016	0.00214598	type=3
1.10959	490	0.997016	0.00214598	type=3
1.11233	489	0.997016	0.00214598	type=3
1.11781	486	0.997016	0.00214598	type=3
1.12055	485	0.997016	0.00214598	type=3
1.12603	483	0.997016	0.00214598	type=3
1.12877	481	0.997016	0.00214598	type=3
1.13151	480	0.997016	0.00214598	type=3
1.13699	479	0.997016	0.00214598	type=3
[truncated: 1,583 more rows]
