# Supplementary material for: Associations of modern initial antiretroviral therapy regimens with all-cause mortality in people living with HIV in resource-limited settings: a retrospective multicenter cohort study in China
Source: Nat Commun. 2023 Sep 2;14:5334. doi: 10.1038/s41467-023-41051-w (PMC10475132; doi:10.1038/s41467-023-41051-w)
Supplement: Supplementary file 4 — Source Data [file 41467_2023_41051_MOESM4_ESM.zip › Source Data/Source data_Figure 2_ART switch.xlsx]

## Sheet: Source data_Figure 2_1
time	n.risk	surv	std.err	strata (1: NVP, 2: EFV, 3: DTG, 5: LPV, 6: Others)
0.030137	1303	0.999233	0.000767754	type=1
0.060274	1302	0.998465	0.00108619	type=1
0.0630137	1301	0.998465	0.00108619	type=1
0.0767123	1300	0.997697	0.00133115	type=1
0.0931507	1299	0.996929	0.00153787	type=1
0.106849	1298	0.996161	0.00172019	type=1
0.115068	1297	0.996161	0.00172019	type=1
0.120548	1296	0.995392	0.00188544	type=1
0.136986	1295	0.994624	0.00203756	type=1
0.153425	1294	0.993855	0.00217929	type=1
0.158904	1293	0.993855	0.00217929	type=1
0.161644	1292	0.993086	0.00231276	type=1
0.164384	1291	0.993086	0.00231276	type=1
0.169863	1290	0.992316	0.00243931	type=1
0.172603	1289	0.990006	0.00278568	type=1
0.191781	1286	0.989237	0.00289226	type=1
0.208219	1285	0.988467	0.0029952	type=1
0.210959	1284	0.988467	0.0029952	type=1
0.213699	1282	0.987696	0.00309519	type=1
0.216438	1281	0.987696	0.00309519	type=1
0.219178	1280	0.987696	0.00309519	type=1
0.221918	1279	0.986923	0.00319249	type=1
0.224658	1278	0.986923	0.00319249	type=1
0.230137	1277	0.986923	0.00319249	type=1
0.235616	1274	0.986149	0.00328764	type=1
0.238356	1271	0.986149	0.00328764	type=1
0.241096	1269	0.985372	0.00338083	type=1
0.243836	1266	0.984593	0.00347195	type=1
0.246575	1263	0.982255	0.00373358	type=1
0.249315	1259	0.982255	0.00373358	type=1
0.252055	1256	0.982255	0.00373358	type=1
0.265753	1253	0.982255	0.00373358	type=1
0.271233	1252	0.98147	0.00381812	type=1
0.273973	1251	0.98147	0.00381812	type=1
0.287671	1248	0.980684	0.00390136	type=1
0.29589	1246	0.980684	0.00390136	type=1
0.29863	1245	0.980684	0.00390136	type=1
0.306849	1244	0.980684	0.00390136	type=1
0.326027	1242	0.980684	0.00390136	type=1
0.328767	1240	0.980684	0.00390136	type=1
0.334247	1239	0.980684	0.00390136	type=1
0.336986	1238	0.980684	0.00390136	type=1
0.339726	1237	0.979891	0.0039843	type=1
0.345205	1235	0.979097	0.00406582	type=1
0.347945	1233	0.977509	0.00422475	type=1
0.364384	1231	0.977509	0.00422475	type=1
0.369863	1230	0.976715	0.00430233	type=1
0.372603	1229	0.976715	0.00430233	type=1
0.375342	1228	0.976715	0.00430233	type=1
0.383562	1227	0.976715	0.00430233	type=1
0.389041	1226	0.976715	0.00430233	type=1
0.394521	1224	0.975917	0.00437928	type=1
0.4	1223	0.975917	0.00437928	type=1
0.40274	1221	0.975117	0.00445527	type=1
0.416438	1217	0.975117	0.00445527	type=1
0.424658	1216	0.975117	0.00445527	type=1
0.430137	1215	0.974315	0.00453071	type=1
0.441096	1214	0.974315	0.00453071	type=1
0.449315	1213	0.974315	0.00453071	type=1
0.457534	1212	0.974315	0.00453071	type=1
0.468493	1210	0.974315	0.00453071	type=1
0.473973	1208	0.974315	0.00453071	type=1
0.476712	1207	0.974315	0.00453071	type=1
0.479452	1205	0.974315	0.00453071	type=1
0.482192	1201	0.973504	0.00460665	type=1
0.484932	1200	0.973504	0.00460665	type=1
0.487671	1199	0.973504	0.00460665	type=1
0.490411	1195	0.973504	0.00460665	type=1
0.493151	1192	0.973504	0.00460665	type=1
0.49863	1189	0.972685	0.00468286	type=1
0.50137	1187	0.972685	0.00468286	type=1
0.509589	1185	0.971864	0.00475835	type=1
0.512329	1184	0.971864	0.00475835	type=1
0.523288	1183	0.971864	0.00475835	type=1
0.526027	1181	0.971864	0.00475835	type=1
0.539726	1180	0.971864	0.00475835	type=1
0.545205	1179	0.971864	0.00475835	type=1
0.547945	1177	0.971864	0.00475835	type=1
0.550685	1176	0.971864	0.00475835	type=1
0.553425	1173	0.971864	0.00475835	type=1
0.558904	1172	0.971035	0.00483431	type=1
0.561644	1171	0.971035	0.00483431	type=1
0.572603	1170	0.971035	0.00483431	type=1
0.575342	1168	0.970203	0.0049096	type=1
0.578082	1166	0.968539	0.00505745	type=1
0.580822	1164	0.966875	0.00520158	type=1
0.586301	1162	0.966875	0.00520158	type=1
0.591781	1160	0.966042	0.0052726	type=1
0.594521	1159	0.965208	0.00534279	type=1
0.59726	1158	0.964374	0.00541218	type=1
0.6	1157	0.963541	0.00548082	type=1
0.60274	1156	0.963541	0.00548082	type=1
0.605479	1155	0.963541	0.00548082	type=1
0.608219	1153	0.963541	0.00548082	type=1
0.610959	1152	0.962705	0.0055492	type=1
0.630137	1151	0.961868	0.00561685	type=1
0.632877	1150	0.961868	0.00561685	type=1
0.635616	1149	0.961868	0.00561685	type=1
0.641096	1148	0.961868	0.00561685	type=1
0.646575	1147	0.961868	0.00561685	type=1
0.654795	1146	0.961029	0.00568429	type=1
0.665753	1145	0.96019	0.00575105	type=1
0.671233	1144	0.96019	0.00575105	type=1
0.679452	1143	0.96019	0.00575105	type=1
0.684932	1142	0.96019	0.00575105	type=1
0.687671	1141	0.959348	0.00581751	type=1
0.690411	1139	0.958506	0.00588344	type=1
0.709589	1136	0.958506	0.00588344	type=1
0.715068	1134	0.95766	0.00594922	type=1
0.717808	1133	0.95766	0.00594922	type=1
0.720548	1130	0.95766	0.00594922	type=1
0.728767	1129	0.956812	0.00601485	type=1
0.731507	1125	0.956812	0.00601485	type=1
0.734247	1124	0.955961	0.00608035	type=1
0.736986	1123	0.95511	0.00614527	type=1
0.742466	1121	0.95511	0.00614527	type=1
0.745205	1118	0.954255	0.00621008	type=1
0.747945	1115	0.952544	0.00633851	type=1
0.750685	1109	0.951685	0.00640238	type=1
0.753425	1108	0.951685	0.00640238	type=1
0.756164	1105	0.951685	0.00640238	type=1
0.758904	1102	0.951685	0.00640238	type=1
0.764384	1100	0.951685	0.00640238	type=1
0.767123	1098	0.951685	0.00640238	type=1
0.778082	1097	0.94995	0.00653112	type=1
0.780822	1094	0.949081	0.00659483	type=1
0.786301	1093	0.949081	0.00659483	type=1
0.791781	1092	0.949081	0.00659483	type=1
0.794521	1089	0.949081	0.00659483	type=1
0.79726	1086	0.948207	0.00665886	type=1
0.80274	1084	0.948207	0.00665886	type=1
0.805479	1083	0.946456	0.00678593	type=1
0.810959	1079	0.946456	0.00678593	type=1
0.819178	1078	0.946456	0.00678593	type=1
0.824658	1077	0.946456	0.00678593	type=1
0.827397	1076	0.945577	0.00684933	type=1
0.830137	1075	0.945577	0.00684933	type=1
0.832877	1074	0.945577	0.00684933	type=1
0.838356	1072	0.945577	0.00684933	type=1
0.841096	1071	0.944694	0.00691274	type=1
0.849315	1070	0.944694	0.00691274	type=1
0.852055	1069	0.94381	0.0069758	type=1
0.863014	1068	0.942926	0.00703842	type=1
0.865753	1067	0.942926	0.00703842	type=1
0.876712	1066	0.942926	0.00703842	type=1
0.879452	1065	0.942926	0.00703842	type=1
0.882192	1064	0.942926	0.00703842	type=1
0.890411	1062	0.942926	0.00703842	type=1
0.89589	1061	0.942926	0.00703842	type=1
0.89863	1058	0.942035	0.00710166	type=1
0.90137	1057	0.942035	0.00710166	type=1
0.90411	1056	0.942035	0.00710166	type=1
0.917808	1055	0.941142	0.0071647	type=1
0.926027	1053	0.941142	0.0071647	type=1
0.928767	1052	0.941142	0.0071647	type=1
0.931507	1051	0.941142	0.0071647	type=1
0.934247	1050	0.93935	0.00729043	type=1
0.939726	1045	0.93935	0.00729043	type=1
0.942466	1043	0.93935	0.00729043	type=1
0.945205	1042	0.93935	0.00729043	type=1
0.950685	1040	0.93935	0.00729043	type=1
0.953425	1039	0.93935	0.00729043	type=1
0.956164	1037	0.937538	0.00741713	type=1
0.958904	1035	0.937538	0.00741713	type=1
0.961644	1033	0.937538	0.00741713	type=1
0.967123	1032	0.93663	0.00748022	type=1
0.972603	1031	0.93663	0.00748022	type=1
0.975342	1029	0.935719	0.00754315	type=1
0.978082	1025	0.935719	0.00754315	type=1
0.980822	1020	0.935719	0.00754315	type=1
0.983562	1017	0.935719	0.00754315	type=1
0.986301	1013	0.934796	0.00760753	type=1
0.991781	1010	0.932945	0.00773557	type=1
0.994521	1006	0.932945	0.00773557	type=1
0.99726	1004	0.932945	0.00773557	type=1
1	998	0.93014	0.00792844	type=1
1.00274	989	0.93014	0.00792844	type=1
1.00822	988	0.93014	0.00792844	type=1
1.01644	987	0.93014	0.00792844	type=1
1.01918	985	0.93014	0.00792844	type=1
1.02466	984	0.93014	0.00792844	type=1
1.0274	982	0.929193	0.00799363	type=1
1.03288	981	0.929193	0.00799363	type=1
1.03562	980	0.927297	0.00812311	type=1
1.03836	976	0.926346	0.00818754	type=1
1.04384	975	0.926346	0.00818754	type=1
1.04932	973	0.926346	0.00818754	type=1
1.05479	972	0.926346	0.00818754	type=1
1.06301	968	0.92539	0.00825252	type=1
1.06575	966	0.924432	0.00831726	type=1
1.06849	965	0.924432	0.00831726	type=1
1.07397	964	0.924432	0.00831726	type=1
1.08219	963	0.924432	0.00831726	type=1
1.09315	962	0.923471	0.00838203	type=1
1.09863	960	0.923471	0.00838203	type=1
1.10685	959	0.923471	0.00838203	type=1
1.11233	957	0.923471	0.00838203	type=1
1.11507	955	0.922504	0.00844725	type=1
1.11781	953	0.922504	0.00844725	type=1
1.12329	950	0.922504	0.00844725	type=1
1.12877	949	0.922504	0.00844725	type=1
1.13151	948	0.922504	0.00844725	type=1
1.13425	946	0.922504	0.00844725	type=1
1.13699	942	0.922504	0.00844725	type=1
1.13973	941	0.921523	0.00851391	type=1
1.14247	940	0.918582	0.00871164	type=1
1.14521	937	0.917602	0.00877684	type=1
1.15068	936	0.917602	0.00877684	type=1
1.15342	935	0.91662	0.00884183	type=1
1.15616	933	0.91662	0.00884183	type=1
1.1589	928	0.91662	0.00884183	type=1
1.16438	927	0.91662	0.00884183	type=1
1.16986	925	0.91662	0.00884183	type=1
1.17534	923	0.91662	0.00884183	type=1
1.17808	921	0.91662	0.00884183	type=1
1.18082	920	0.91662	0.00884183	type=1
1.18356	919	0.91662	0.00884183	type=1
1.18904	916	0.91562	0.00890905	type=1
1.19452	911	0.91562	0.00890905	type=1
1.2	909	0.91562	0.00890905	type=1
1.20822	907	0.913601	0.00904476	type=1
1.21096	900	0.912586	0.00911283	type=1
1.2137	899	0.912586	0.00911283	type=1
1.21918	897	0.912586	0.00911283	type=1
1.22192	894	0.912586	0.00911283	type=1
1.22466	893	0.912586	0.00911283	type=1
1.2274	892	0.911563	0.0091816	type=1
1.23288	888	0.910536	0.00925048	type=1
1.2411	886	0.910536	0.00925048	type=1
1.24384	885	0.910536	0.00925048	type=1
1.24658	884	0.909506	0.00931947	type=1
1.24932	873	0.908464	0.00938968	type=1
1.25205	865	0.907414	0.00946067	type=1
1.25753	862	0.907414	0.00946067	type=1
1.26027	861	0.907414	0.00946067	type=1
1.26301	860	0.907414	0.00946067	type=1
1.26575	859	0.906358	0.0095321	type=1
1.26849	858	0.905301	0.00960318	type=1
1.27123	857	0.905301	0.00960318	type=1
1.27397	855	0.905301	0.00960318	type=1
1.28219	854	0.905301	0.00960318	type=1
1.28493	852	0.905301	0.00960318	type=1
1.28767	851	0.904237	0.00967489	type=1
1.29041	850	0.904237	0.00967489	type=1
1.29589	849	0.903172	0.0097464	type=1
1.29863	846	0.902105	0.00981791	type=1
1.30411	845	0.902105	0.00981791	type=1
1.30685	844	0.902105	0.00981791	type=1
1.30959	842	0.902105	0.00981791	type=1
1.31233	840	0.902105	0.00981791	type=1
1.31781	839	0.90103	0.00989007	type=1
1.32329	837	0.90103	0.00989007	type=1
1.32877	836	0.90103	0.00989007	type=1
1.33151	835	0.90103	0.00989007	type=1
1.33425	834	0.899949	0.00996258	type=1
1.33973	832	0.898868	0.0100349	type=1
1.34247	831	0.898868	0.0100349	type=1
1.34521	828	0.898868	0.0100349	type=1
1.34795	827	0.897781	0.0101076	type=1
1.35068	825	0.896692	0.0101801	type=1
1.35616	824	0.896692	0.0101801	type=1
1.3589	823	0.896692	0.0101801	type=1
1.36164	822	0.896692	0.0101801	type=1
1.37534	818	0.896692	0.0101801	type=1
1.38082	817	0.895595	0.0102535	type=1
1.38356	816	0.895595	0.0102535	type=1
1.3863	815	0.895595	0.0102535	type=1
1.39178	814	0.894495	0.0103269	type=1
1.39452	811	0.894495	0.0103269	type=1
1.4	808	0.894495	0.0103269	type=1
1.40274	807	0.894495	0.0103269	type=1
1.40548	804	0.894495	0.0103269	type=1
1.41096	802	0.893379	0.010402	type=1
1.4137	800	0.892263	0.0104769	type=1
1.41644	799	0.892263	0.0104769	type=1
1.42192	798	0.892263	0.0104769	type=1
1.42466	797	0.892263	0.0104769	type=1
1.43562	794	0.892263	0.0104769	type=1
1.43836	793	0.892263	0.0104769	type=1
1.4411	790	0.892263	0.0104769	type=1
1.44384	787	0.892263	0.0104769	type=1
1.44658	783	0.892263	0.0104769	type=1
1.44932	782	0.892263	0.0104769	type=1
1.45205	781	0.892263	0.0104769	type=1
1.45479	780	0.892263	0.0104769	type=1
1.45753	779	0.892263	0.0104769	type=1
1.46027	774	0.892263	0.0104769	type=1
1.46301	773	0.892263	0.0104769	type=1
1.46575	772	0.892263	0.0104769	type=1
1.46849	769	0.892263	0.0104769	type=1
1.47123	765	0.892263	0.0104769	type=1
1.47397	764	0.892263	0.0104769	type=1
1.47671	763	0.892263	0.0104769	type=1
1.47945	761	0.892263	0.0104769	type=1
1.48219	759	0.892263	0.0104769	type=1
1.49041	757	0.891084	0.01056	type=1
1.49315	754	0.887539	0.010808	type=1
1.49589	751	0.887539	0.010808	type=1
1.49863	750	0.887539	0.010808	type=1
1.50137	748	0.887539	0.010808	type=1
1.50411	743	0.886344	0.0108915	type=1
1.50959	740	0.886344	0.0108915	type=1
1.51233	738	0.886344	0.0108915	type=1
1.51507	737	0.885141	0.0109758	type=1
1.52055	733	0.883934	0.0110604	type=1
1.52329	732	0.882726	0.0111446	type=1
1.52603	730	0.882726	0.0111446	type=1
1.52877	729	0.881515	0.0112288	type=1
1.53151	727	0.881515	0.0112288	type=1
1.53425	726	0.881515	0.0112288	type=1
1.53699	721	0.881515	0.0112288	type=1
1.53973	718	0.881515	0.0112288	type=1
1.54247	716	0.881515	0.0112288	type=1
1.54795	714	0.880281	0.0113159	type=1
1.55068	713	0.880281	0.0113159	type=1
1.55342	710	0.880281	0.0113159	type=1
1.55616	709	0.880281	0.0113159	type=1
1.56438	707	0.880281	0.0113159	type=1
1.5726	705	0.880281	0.0113159	type=1
1.57808	703	0.880281	0.0113159	type=1
1.5863	702	0.879027	0.0114054	type=1
1.59178	701	0.879027	0.0114054	type=1
1.6	698	0.879027	0.0114054	type=1
1.60274	697	0.879027	0.0114054	type=1
1.61096	695	0.879027	0.0114054	type=1
1.62192	691	0.879027	0.0114054	type=1
1.6274	690	0.879027	0.0114054	type=1
1.63014	689	0.879027	0.0114054	type=1
1.63288	687	0.879027	0.0114054	type=1
1.6411	685	0.879027	0.0114054	type=1
1.64384	683	0.879027	0.0114054	type=1
1.64932	681	0.877736	0.0114996	type=1
1.65205	679	0.876443	0.0115937	type=1
1.65479	677	0.875149	0.0116876	type=1
1.65753	676	0.875149	0.0116876	type=1
1.66301	675	0.875149	0.0116876	type=1
1.66575	672	0.875149	0.0116876	type=1
1.66849	671	0.875149	0.0116876	type=1
1.67123	668	0.875149	0.0116876	type=1
1.67397	667	0.875149	0.0116876	type=1
1.67671	665	0.875149	0.0116876	type=1
1.67945	662	0.875149	0.0116876	type=1
1.68219	660	0.875149	0.0116876	type=1
1.68767	659	0.875149	0.0116876	type=1
1.69041	656	0.875149	0.0116876	type=1
1.69315	655	0.875149	0.0116876	type=1
1.69589	654	0.875149	0.0116876	type=1
1.70137	652	0.873806	0.0117879	type=1
1.70685	650	0.872462	0.011888	type=1
1.70959	647	0.872462	0.011888	type=1
1.71233	643	0.872462	0.011888	type=1
1.71781	641	0.872462	0.011888	type=1
1.72055	640	0.872462	0.011888	type=1
1.72329	637	0.871092	0.0119914	type=1
1.72603	633	0.871092	0.0119914	type=1
1.73151	632	0.871092	0.0119914	type=1
1.73699	631	0.871092	0.0119914	type=1
1.73973	630	0.86971	0.0120962	type=1
1.74247	628	0.86971	0.0120962	type=1
1.74521	627	0.86971	0.0120962	type=1
1.74795	623	0.86971	0.0120962	type=1
1.75068	622	0.868312	0.0122027	type=1
1.75342	620	0.866911	0.012309	type=1
1.75616	619	0.866911	0.012309	type=1
1.7589	617	0.866911	0.012309	type=1
1.76438	615	0.866911	0.012309	type=1
1.76712	614	0.866911	0.012309	type=1
1.7726	613	0.866911	0.012309	type=1
1.77808	612	0.866911	0.012309	type=1
1.78082	611	0.866911	0.012309	type=1
1.78356	610	0.866911	0.012309	type=1
1.7863	607	0.866911	0.012309	type=1
1.78904	606	0.865481	0.0124193	type=1
1.79178	605	0.86405	0.012529	type=1
1.80274	604	0.86405	0.012529	type=1
1.80822	602	0.862615	0.0126388	type=1
1.81096	601	0.862615	0.0126388	type=1
1.82192	599	0.862615	0.0126388	type=1
1.82466	595	0.862615	0.0126388	type=1
1.83014	593	0.862615	0.0126388	type=1
1.83562	592	0.861158	0.0127514	type=1
1.85205	590	0.861158	0.0127514	type=1
1.86027	589	0.861158	0.0127514	type=1
1.86301	586	0.861158	0.0127514	type=1
1.87123	584	0.861158	0.0127514	type=1
1.88219	583	0.861158	0.0127514	type=1
1.88493	582	0.859678	0.0128668	type=1
1.89041	579	0.859678	0.0128668	type=1
1.89589	578	0.858191	0.0129828	type=1
1.89863	577	0.858191	0.0129828	type=1
1.90137	576	0.858191	0.0129828	type=1
1.90411	571	0.858191	0.0129828	type=1
1.90685	570	0.858191	0.0129828	type=1
1.91233	569	0.858191	0.0129828	type=1
1.91507	568	0.858191	0.0129828	type=1
1.91781	564	0.858191	0.0129828	type=1
1.92055	563	0.858191	0.0129828	type=1
1.92329	560	0.858191	0.0129828	type=1
1.93151	557	0.858191	0.0129828	type=1
1.93425	554	0.858191	0.0129828	type=1
1.93699	553	0.858191	0.0129828	type=1
1.94247	550	0.858191	0.0129828	type=1
1.94521	549	0.858191	0.0129828	type=1
1.94795	548	0.858191	0.0129828	type=1
1.95342	547	0.858191	0.0129828	type=1
1.9589	546	0.858191	0.0129828	type=1
1.96164	544	0.858191	0.0129828	type=1
1.96712	543	0.858191	0.0129828	type=1
1.96986	541	0.856604	0.013114	type=1
1.9726	538	0.855012	0.0132453	type=1
1.97534	537	0.855012	0.0132453	type=1
1.97808	535	0.855012	0.0132453	type=1
1.98082	534	0.853411	0.0133773	type=1
1.98356	531	0.850197	0.0136408	type=1
1.9863	529	0.850197	0.0136408	type=1
1.98904	528	0.850197	0.0136408	type=1
1.99178	525	0.850197	0.0136408	type=1
1.99452	524	0.848574	0.0137739	type=1
1.99726	508	0.848574	0.0137739	type=1
2	504	0.84689	0.0139164	type=1
2.00548	502	0.84689	0.0139164	type=1
2.00822	501	0.84689	0.0139164	type=1
2.01096	500	0.84689	0.0139164	type=1
2.01918	499	0.84689	0.0139164	type=1
2.02192	496	0.84689	0.0139164	type=1
2.02466	495	0.84689	0.0139164	type=1
2.0274	494	0.84689	0.0139164	type=1
2.03562	493	0.84689	0.0139164	type=1
2.03836	490	0.84689	0.0139164	type=1
2.0411	489	0.845158	0.0140661	type=1
2.04658	487	0.843423	0.0142155	type=1
2.05205	484	0.843423	0.0142155	type=1
2.05479	483	0.843423	0.0142155	type=1
2.05753	481	0.843423	0.0142155	type=1
2.06301	479	0.843423	0.0142155	type=1
2.06575	478	0.843423	0.0142155	type=1
2.06849	476	0.841651	0.0143702	type=1
2.07123	475	0.839879	0.014524	type=1
2.07397	469	0.839879	0.014524	type=1
2.07671	468	0.839879	0.014524	type=1
2.07945	467	0.838081	0.0146813	type=1
2.08219	465	0.838081	0.0146813	type=1
2.08767	463	0.838081	0.0146813	type=1
2.09041	462	0.838081	0.0146813	type=1
2.09315	461	0.838081	0.0146813	type=1
2.09589	460	0.838081	0.0146813	type=1
2.09863	459	0.836255	0.0148424	type=1
2.10685	457	0.836255	0.0148424	type=1
2.10959	456	0.832587	0.0151644	type=1
2.11233	451	0.832587	0.0151644	type=1
2.11507	450	0.832587	0.0151644	type=1
2.11781	449	0.832587	0.0151644	type=1
2.12055	448	0.832587	0.0151644	type=1
2.12329	447	0.832587	0.0151644	type=1
2.12603	444	0.832587	0.0151644	type=1
2.13151	443	0.832587	0.0151644	type=1
2.13425	442	0.832587	0.0151644	type=1
2.13699	441	0.830699	0.0153334	type=1
2.13973	438	0.830699	0.0153334	type=1
2.14247	437	0.828798	0.0155036	type=1
2.14521	435	0.828798	0.0155036	type=1
2.14795	434	0.828798	0.0155036	type=1
2.15068	431	0.828798	0.0155036	type=1
2.15342	430	0.826871	0.0156774	type=1
2.15616	429	0.826871	0.0156774	type=1
2.1589	427	0.826871	0.0156774	type=1
2.16164	426	0.826871	0.0156774	type=1
2.16438	425	0.826871	0.0156774	type=1
2.16712	424	0.824921	0.0158542	type=1
2.16986	419	0.822952	0.0160333	type=1
2.1726	414	0.822952	0.0160333	type=1
2.17534	413	0.822952	0.0160333	type=1
2.18082	411	0.822952	0.0160333	type=1
2.1863	410	0.820945	0.0162182	type=1
2.18904	408	0.820945	0.0162182	type=1
2.19178	406	0.820945	0.0162182	type=1
2.19452	405	0.820945	0.0162182	type=1
2.20548	404	0.820945	0.0162182	type=1
2.20822	402	0.820945	0.0162182	type=1
2.21096	400	0.818892	0.0164102	type=1
2.2137	395	0.818892	0.0164102	type=1
2.21644	394	0.818892	0.0164102	type=1
2.21918	390	0.818892	0.0164102	type=1
2.22192	385	0.818892	0.0164102	type=1
2.22466	383	0.818892	0.0164102	type=1
2.2274	381	0.818892	0.0164102	type=1
2.23014	380	0.818892	0.0164102	type=1
2.23836	379	0.816732	0.0166215	type=1
2.2411	373	0.816732	0.0166215	type=1
2.24384	372	0.816732	0.0166215	type=1
2.24658	366	0.816732	0.0166215	type=1
2.25205	365	0.816732	0.0166215	type=1
2.25753	360	0.814463	0.0168527	type=1
2.26301	358	0.812188	0.0170833	type=1
2.26575	352	0.812188	0.0170833	type=1
2.26849	351	0.812188	0.0170833	type=1
2.27123	350	0.812188	0.0170833	type=1
2.27397	348	0.812188	0.0170833	type=1
2.27671	346	0.809841	0.0173267	type=1
2.27945	344	0.809841	0.0173267	type=1
2.28219	343	0.809841	0.0173267	type=1
2.28493	341	0.807466	0.0175738	type=1
2.28767	340	0.807466	0.0175738	type=1
2.29041	339	0.805084	0.0178204	type=1
2.29315	337	0.805084	0.0178204	type=1
2.29589	336	0.805084	0.0178204	type=1
2.29863	335	0.805084	0.0178204	type=1
2.30137	333	0.805084	0.0178204	type=1
2.30411	328	0.800175	0.0183377	type=1
2.30685	326	0.800175	0.0183377	type=1
2.31507	324	0.800175	0.0183377	type=1
2.32055	323	0.800175	0.0183377	type=1
2.32329	322	0.800175	0.0183377	type=1
2.32603	320	0.800175	0.0183377	type=1
2.32877	319	0.800175	0.0183377	type=1
2.33699	318	0.797658	0.0186062	type=1
2.33973	316	0.797658	0.0186062	type=1
2.34247	313	0.797658	0.0186062	type=1
2.34521	311	0.797658	0.0186062	type=1
2.34795	310	0.797658	0.0186062	type=1
2.35068	309	0.797658	0.0186062	type=1
2.35616	308	0.797658	0.0186062	type=1
2.3589	306	0.797658	0.0186062	type=1
2.36438	304	0.797658	0.0186062	type=1
2.36712	303	0.797658	0.0186062	type=1
2.3726	302	0.797658	0.0186062	type=1
2.37808	300	0.795	0.0189034	type=1
2.38356	298	0.795	0.0189034	type=1
2.38904	296	0.795	0.0189034	type=1
2.39178	294	0.792295	0.019208	type=1
2.39726	293	0.792295	0.019208	type=1
2.4	291	0.792295	0.019208	type=1
2.40274	290	0.792295	0.019208	type=1
2.40548	288	0.792295	0.019208	type=1
2.40822	287	0.792295	0.019208	type=1
2.41096	286	0.792295	0.019208	type=1
2.4137	284	0.792295	0.019208	type=1
2.41644	283	0.792295	0.019208	type=1
2.41918	281	0.792295	0.019208	type=1
2.42466	279	0.792295	0.019208	type=1
2.4274	278	0.792295	0.019208	type=1
2.43014	276	0.792295	0.019208	type=1
2.43288	275	0.792295	0.019208	type=1
2.43562	274	0.792295	0.019208	type=1
2.43836	272	0.792295	0.019208	type=1
2.4411	269	0.792295	0.019208	type=1
2.44384	266	0.792295	0.019208	type=1
2.44658	264	0.792295	0.019208	type=1
2.44932	261	0.792295	0.019208	type=1
2.45205	256	0.792295	0.019208	type=1
2.45479	253	0.792295	0.019208	type=1
2.45753	251	0.792295	0.019208	type=1
2.46027	250	0.792295	0.019208	type=1
2.46301	249	0.792295	0.019208	type=1
2.46575	247	0.792295	0.019208	type=1
2.46849	242	0.792295	0.019208	type=1
2.47123	240	0.792295	0.019208	type=1
2.47397	239	0.792295	0.019208	type=1
2.47671	237	0.792295	0.019208	type=1
2.47945	235	0.792295	0.019208	type=1
2.48219	234	0.792295	0.019208	type=1
2.48493	232	0.792295	0.019208	type=1
2.48767	231	0.792295	0.019208	type=1
2.49041	229	0.792295	0.019208	type=1
2.49315	227	0.792295	0.019208	type=1
2.49589	218	0.792295	0.019208	type=1
2.49863	216	0.792295	0.019208	type=1
2.50137	211	0.788541	0.0197868	type=1
2.50411	201	0.788541	0.0197868	type=1
2.50685	199	0.788541	0.0197868	type=1
2.50959	196	0.788541	0.0197868	type=1
2.51233	194	0.788541	0.0197868	type=1
2.51507	191	0.788541	0.0197868	type=1
2.52055	188	0.788541	0.0197868	type=1
2.52329	186	0.788541	0.0197868	type=1
2.52877	185	0.788541	0.0197868	type=1
2.53151	183	0.784232	0.0205315	type=1
2.53699	182	0.784232	0.0205315	type=1
2.54247	180	0.784232	0.0205315	type=1
2.54521	177	0.784232	0.0205315	type=1
2.55068	176	0.784232	0.0205315	type=1
2.55342	175	0.784232	0.0205315	type=1
2.55616	174	0.784232	0.0205315	type=1
2.5589	173	0.784232	0.0205315	type=1
2.56438	172	0.784232	0.0205315	type=1
2.56986	171	0.784232	0.0205315	type=1
2.57534	168	0.784232	0.0205315	type=1
2.58082	167	0.784232	0.0205315	type=1
2.5863	166	0.784232	0.0205315	type=1
2.58904	162	0.784232	0.0205315	type=1
2.59178	159	0.784232	0.0205315	type=1
2.59452	158	0.784232	0.0205315	type=1
2.59726	157	0.784232	0.0205315	type=1
2.6	156	0.784232	0.0205315	type=1
2.60274	155	0.784232	0.0205315	type=1
2.60548	154	0.784232	0.0205315	type=1
2.60822	152	0.784232	0.0205315	type=1
2.61096	150	0.784232	0.0205315	type=1
2.6137	149	0.784232	0.0205315	type=1
2.61644	147	0.784232	0.0205315	type=1
2.61918	146	0.784232	0.0205315	type=1
2.62466	145	0.784232	0.0205315	type=1
2.6274	144	0.784232	0.0205315	type=1
2.63014	140	0.784232	0.0205315	type=1
2.63288	139	0.784232	0.0205315	type=1
2.63562	138	0.784232	0.0205315	type=1
2.6411	136	0.784232	0.0205315	type=1
2.64384	133	0.784232	0.0205315	type=1
2.64658	131	0.784232	0.0205315	type=1
2.64932	129	0.784232	0.0205315	type=1
2.65205	127	0.784232	0.0205315	type=1
2.65479	122	0.784232	0.0205315	type=1
2.65753	121	0.784232	0.0205315	type=1
2.66027	117	0.784232	0.0205315	type=1
2.66301	116	0.784232	0.0205315	type=1
2.66575	114	0.784232	0.0205315	type=1
2.66849	111	0.784232	0.0205315	type=1
2.67123	108	0.784232	0.0205315	type=1
2.67397	107	0.784232	0.0205315	type=1
2.67671	105	0.784232	0.0205315	type=1
2.67945	103	0.776618	0.0227316	type=1
2.68493	99	0.776618	0.0227316	type=1
2.68767	96	0.776618	0.0227316	type=1
2.69315	95	0.776618	0.0227316	type=1
2.69589	93	0.776618	0.0227316	type=1
2.69863	87	0.776618	0.0227316	type=1
2.70137	84	0.776618	0.0227316	type=1
2.70411	80	0.776618	0.0227316	type=1
2.70685	76	0.776618	0.0227316	type=1
2.70959	73	0.776618	0.0227316	type=1
2.71507	71	0.776618	0.0227316	type=1
2.71781	68	0.776618	0.0227316	type=1
2.72055	66	0.776618	0.0227316	type=1
2.72329	65	0.776618	0.0227316	type=1
2.72877	63	0.776618	0.0227316	type=1
2.73151	62	0.776618	0.0227316	type=1
2.73425	61	0.776618	0.0227316	type=1
2.73699	57	0.776618	0.0227316	type=1
2.73973	55	0.776618	0.0227316	type=1
2.74247	54	0.776618	0.0227316	type=1
2.74521	51	0.776618	0.0227316	type=1
2.74795	48	0.776618	0.0227316	type=1
2.75068	46	0.776618	0.0227316	type=1
2.75342	45	0.776618	0.0227316	type=1
2.7589	42	0.776618	0.0227316	type=1
2.76164	41	0.776618	0.0227316	type=1
2.76986	40	0.776618	0.0227316	type=1
2.77808	39	0.776618	0.0227316	type=1
2.78082	38	0.776618	0.0227316	type=1
2.7863	36	0.776618	0.0227316	type=1
2.79452	35	0.776618	0.0227316	type=1
2.79726	34	0.776618	0.0227316	type=1
2.80274	33	0.776618	0.0227316	type=1
2.81096	32	0.776618	0.0227316	type=1
2.81918	31	0.776618	0.0227316	type=1
2.83014	29	0.776618	0.0227316	type=1
2.83288	28	0.776618	0.0227316	type=1
2.83562	26	0.776618	0.0227316	type=1
2.83836	25	0.776618	0.0227316	type=1
2.84384	24	0.776618	0.0227316	type=1
2.86575	23	0.776618	0.0227316	type=1
2.87671	22	0.776618	0.0227316	type=1
2.87945	21	0.776618	0.0227316	type=1
2.88767	20	0.737787	0.0561098	type=1
2.89589	18	0.737787	0.0561098	type=1
2.89863	16	0.737787	0.0561098	type=1
2.90685	15	0.737787	0.0561098	type=1
2.90959	14	0.737787	0.0561098	type=1
2.91507	13	0.737787	0.0561098	type=1
2.91781	12	0.737787	0.0561098	type=1
2.92329	11	0.737787	0.0561098	type=1
2.93151	10	0.737787	0.0561098	type=1
2.93425	9	0.737787	0.0561098	type=1
2.93699	8	0.737787	0.0561098	type=1
2.94521	6	0.737787	0.0561098	type=1
2.94795	5	0.737787	0.0561098	type=1
2.96986	2	0.737787	0.0561098	type=1
2.9863	1	0.737787	0.0561098	type=1
0.0356164	35412	1	0	type=2
0.0383562	35411	0.999944	3.99e-05	type=2
0.0410959	35408	0.999944	3.99e-05	type=2
0.0438356	35406	0.999915	4.89e-05	type=2
0.0465753	35405	0.999887	5.65e-05	type=2
0.0520548	35404	0.999859	6.32e-05	type=2
0.0575342	35403	0.999831	6.92e-05	type=2
0.060274	35401	0.999802	7.47e-05	type=2
0.0657534	35400	0.999802	7.47e-05	type=2
0.0712329	35399	0.999774	7.99e-05	type=2
0.0739726	35396	0.999774	7.99e-05	type=2
0.0767123	35393	0.999718	8.93e-05	type=2
0.0794521	35390	0.999661	9.79e-05	type=2
0.0821918	35387	0.999661	9.79e-05	type=2
0.0849315	35386	0.999633	0.000101856	type=2
0.0876712	35385	0.999633	0.000101856	type=2
0.090411	35384	0.999576	0.000109417	type=2
0.0931507	35382	0.999548	0.000113008	type=2
0.0958904	35381	0.99952	0.000116489	type=2
0.0986301	35378	0.99952	0.000116489	type=2
0.10137	35377	0.999492	0.00011987	type=2
0.106849	35375	0.999492	0.00011987	type=2
0.109589	35373	0.999435	0.000126362	type=2
0.112329	35370	0.999407	0.000129486	type=2
0.115068	35367	0.999322	0.000138439	type=2
0.117808	35364	0.999266	0.000144099	type=2
0.120548	35362	0.999237	0.000146848	type=2
0.123288	35361	0.999152	0.000154802	type=2
0.126027	35358	0.999096	0.000159886	type=2
0.128767	35354	0.999039	0.000164814	type=2
0.131507	35351	0.999039	0.000164814	type=2
0.134247	35347	0.998955	0.000171945	type=2
0.136986	35344	0.998926	0.000174257	type=2
0.139726	35342	0.998898	0.00017654	type=2
0.142466	35340	0.99887	0.000178793	type=2
0.145205	35333	0.99887	0.000178793	type=2
0.147945	35328	0.99887	0.000178793	type=2
0.150685	35325	0.998757	0.000187544	type=2
0.153425	35318	0.998615	0.000197944	type=2
0.156164	35312	0.998559	0.000201955	type=2
0.158904	35304	0.998559	0.000201955	type=2
0.161644	35301	0.998389	0.000213545	type=2
0.164384	35293	0.998304	0.000219112	type=2
0.167123	35289	0.998276	0.000220937	type=2
0.169863	35287	0.998248	0.000222747	type=2
0.172603	35284	0.998219	0.000224543	type=2
0.175342	35282	0.998191	0.000226325	type=2
0.178082	35279	0.998163	0.000228093	type=2
0.180822	35276	0.998106	0.00023159	type=2
0.183562	35272	0.998106	0.00023159	type=2
0.186301	35270	0.998078	0.000233319	type=2
0.189041	35269	0.99805	0.000235035	type=2
0.191781	35262	0.997965	0.000240114	type=2
0.194521	35254	0.997936	0.000241783	type=2
0.19726	35252	0.99788	0.000245089	type=2
0.2	35248	0.99788	0.000245089	type=2
0.20274	35246	0.997851	0.000246726	type=2
0.205479	35243	0.997823	0.000248352	type=2
0.208219	35237	0.997795	0.000249968	type=2
0.210959	35232	0.997738	0.000253171	type=2
0.213699	35214	0.997738	0.000253171	type=2
0.216438	35211	0.997653	0.000257906	type=2
0.219178	35202	0.997596	0.000261016	type=2
0.221918	35191	0.997511	0.000265617	type=2
0.224658	35169	0.997455	0.000268643	type=2
0.227397	35138	0.997341	0.000274608	type=2
0.230137	35101	0.997313	0.000276081	type=2
0.232877	34984	0.997284	0.000277557	type=2
0.235616	34912	0.997113	0.000286289	type=2
0.238356	34843	0.997113	0.000286289	type=2
0.241096	34773	0.996998	0.00029201	type=2
0.243836	34675	0.996969	0.000293431	type=2
0.246575	34581	0.996941	0.000294853	type=2
0.249315	34492	0.996854	0.000299098	type=2
0.252055	34383	0.996825	0.000300509	type=2
0.254795	34333	0.996796	0.000301918	type=2
0.257534	34317	0.996796	0.000301918	type=2
0.260274	34298	0.996767	0.000303322	type=2
0.263014	34285	0.996738	0.000304721	type=2
0.265753	34270	0.996738	0.000304721	type=2
0.268493	34261	0.99665	0.000308887	type=2
0.271233	34242	0.996592	0.000311636	type=2
0.273973	34225	0.996505	0.000315719	type=2
0.276712	34214	0.99633	0.000323736	type=2
0.279452	34201	0.996272	0.000326366	type=2
0.282192	34193	0.996243	0.000327674	type=2
0.284932	34185	0.996184	0.000330275	type=2
0.287671	34164	0.996126	0.000332859	type=2
0.290411	34135	0.996009	0.000337977	type=2
0.293151	34112	0.995951	0.00034051	type=2
0.29589	34083	0.995892	0.000343029	type=2
0.29863	34073	0.995717	0.000350483	type=2
0.30137	34060	0.995542	0.000357786	type=2
0.30411	34039	0.995425	0.000362579	type=2
0.306849	34019	0.995308	0.000367315	type=2
0.309589	33983	0.99522	0.000370835	type=2
0.312329	33955	0.995044	0.000377788	type=2
0.315068	33940	0.994868	0.000384621	type=2
0.317808	33916	0.994809	0.000386875	type=2
0.320548	33897	0.994633	0.000393567	type=2
0.323288	33871	0.994604	0.000394673	type=2
0.326027	33845	0.994457	0.000400165	type=2
0.328767	33807	0.994281	0.000406673	type=2
0.331507	33785	0.994163	0.000410959	type=2
0.334247	33766	0.993957	0.000418364	type=2
0.336986	33747	0.993898	0.000420458	type=2
0.339726	33734	0.993839	0.000422543	type=2
0.342466	33726	0.99378	0.000424618	type=2
0.345205	33722	0.993721	0.000426684	type=2
0.347945	33708	0.993574	0.000431811	type=2
0.350685	33697	0.993544	0.000432829	type=2
0.353425	33692	0.993485	0.00043486	type=2
0.356164	33684	0.993456	0.000435872	type=2
0.358904	33676	0.993456	0.000435872	type=2
0.361644	33674	0.993338	0.000439901	type=2
0.364384	33660	0.99319	0.000444889	type=2
0.367123	33641	0.993101	0.000447859	type=2
0.369863	33631	0.993013	0.000450811	type=2
0.372603	33622	0.992983	0.000451791	type=2
0.375342	33618	0.992895	0.000454719	type=2
0.378082	33611	0.992895	0.000454719	type=2
0.380822	33605	0.992895	0.000454719	type=2
0.383562	33598	0.992806	0.000457632	type=2
0.386301	33582	0.992688	0.000461492	type=2
0.389041	33566	0.992688	0.000461492	type=2
0.391781	33557	0.992599	0.000464369	type=2
0.394521	33544	0.992569	0.000465325	type=2
0.39726	33525	0.99251	0.000467234	type=2
0.4	33508	0.992481	0.000468186	type=2
0.40274	33487	0.992332	0.000472924	type=2
0.405479	33453	0.992273	0.00047481	type=2
0.408219	33437	0.992184	0.000477628	type=2
0.410959	33423	0.992125	0.000479498	type=2
0.413699	33404	0.992036	0.000482294	type=2
0.416438	33388	0.991857	0.000487843	type=2
0.419178	33371	0.991828	0.000488763	type=2
0.421918	33365	0.991768	0.000490597	type=2
0.424658	33347	0.991738	0.000491513	type=2
0.427397	33335	0.991738	0.000491513	type=2
0.430137	33330	0.991709	0.000492428	type=2
0.432877	33322	0.99156	0.00049698	type=2
0.435616	33308	0.9915	0.00049879	type=2
0.438356	33301	0.991471	0.000499693	type=2
0.441096	33288	0.991411	0.000501496	type=2
0.443836	33261	0.991381	0.000502397	type=2
0.446575	33246	0.991351	0.000503296	type=2
0.449315	33236	0.991322	0.000504195	type=2
0.452055	33228	0.991262	0.000505988	type=2
0.454795	33213	0.991202	0.000507777	type=2
0.457534	33187	0.991172	0.00050867	type=2
0.460274	33163	0.991083	0.000511344	type=2
0.463014	33110	0.990993	0.000514014	type=2
0.465753	33085	0.990873	0.000517556	type=2
0.468493	33053	0.990753	0.000521082	type=2
0.471233	33021	0.990753	0.000521082	type=2
0.473973	32983	0.990543	0.000527221	type=2
0.476712	32912	0.990392	0.000531582	type=2
0.479452	32858	0.990242	0.000535921	type=2
0.482192	32728	0.99003	0.000541985	type=2
0.484932	32656	0.989878	0.000546294	type=2
0.487671	32588	0.989575	0.000554848	type=2
0.490411	32509	0.98924	0.000564152	type=2
0.493151	32427	0.988996	0.000570857	type=2
0.49589	32334	0.98869	0.000579177	type=2
0.49863	32252	0.988598	0.000581662	type=2
0.50137	32172	0.988321	0.000589091	type=2
0.50411	32040	0.988013	0.000597304	type=2
0.506849	31995	0.987889	0.000600567	type=2
0.509589	31979	0.987827	0.000602193	type=2
0.512329	31962	0.987766	0.000603816	type=2
0.515068	31945	0.987642	0.000607054	type=2
0.517808	31923	0.987487	0.000611082	type=2
0.520548	31892	0.987363	0.000614292	type=2
0.523288	31879	0.987178	0.00061908	type=2
0.526027	31863	0.987023	0.000623045	type=2
0.528767	31839	0.986899	0.000626204	type=2
0.531507	31826	0.986775	0.00062935	type=2
0.534247	31814	0.986589	0.000634043	type=2
0.536986	31798	0.986216	0.000643337	type=2
0.539726	31769	0.986123	0.000645644	type=2
0.542466	31752	0.98603	0.000647944	type=2
0.545205	31722	0.985843	0.00065253	type=2
0.547945	31695	0.985719	0.000655574	type=2
0.550685	31673	0.985595	0.000658609	type=2
0.553425	31645	0.985408	0.000663143	type=2
0.556164	31615	0.985221	0.000667654	type=2
0.558904	31568	0.985065	0.000671402	type=2
0.561644	31540	0.984846	0.000676623	type=2
0.564384	31514	0.984752	0.000678852	type=2
0.567123	31488	0.98469	0.000680336	type=2
0.569863	31455	0.984596	0.000682561	type=2
0.572603	31428	0.984408	0.000686997	type=2
0.575342	31388	0.984188	0.00069215	type=2
0.578082	31333	0.984125	0.00069362	type=2
0.580822	31316	0.984031	0.000695822	type=2
0.583562	31300	0.984031	0.000695822	type=2
0.586301	31290	0.983937	0.000698021	type=2
0.589041	31242	0.983874	0.000699487	type=2
0.591781	31225	0.983874	0.000699487	type=2
0.594521	31212	0.983653	0.000704606	type=2
0.59726	31182	0.983527	0.000707519	type=2
0.6	31167	0.983464	0.000708973	type=2
0.60274	31162	0.983432	0.000709699	type=2
0.605479	31155	0.983369	0.000711149	type=2
0.608219	31149	0.983211	0.000714764	type=2
0.610959	31133	0.983022	0.000719082	type=2
0.613699	31121	0.982864	0.000722663	type=2
0.616438	31097	0.982801	0.000724093	type=2
0.619178	31080	0.982674	0.000726947	type=2
0.621918	31068	0.982579	0.000729082	type=2
0.624658	31053	0.982548	0.000729793	type=2
0.627397	31041	0.982516	0.000730503	type=2
0.630137	31026	0.982421	0.000732634	type=2
0.632877	31006	0.982263	0.000736175	type=2
0.635616	30970	0.982167	0.000738297	type=2
0.638356	30955	0.982104	0.000739709	type=2
0.641096	30933	0.981914	0.000743936	type=2
0.643836	30909	0.981818	0.000746044	type=2
0.646575	30890	0.981596	0.000750946	type=2
0.649315	30857	0.981468	0.000753738	type=2
0.652055	30828	0.981277	0.000757915	type=2
0.654795	30782	0.981214	0.000759306	type=2
0.657534	30762	0.98115	0.000760697	type=2
0.660274	30741	0.981022	0.000763474	type=2
0.663014	30725	0.980958	0.000764861	type=2
0.665753	30716	0.980767	0.000769008	type=2
0.668493	30698	0.980735	0.000769697	type=2
0.671233	30677	0.980479	0.000775201	type=2
0.673973	30652	0.980351	0.000777943	type=2
0.676712	30632	0.980223	0.000780678	type=2
0.679452	30617	0.980191	0.000781361	type=2
0.682192	30607	0.980095	0.000783408	type=2
0.684932	30583	0.979999	0.000785453	type=2
0.687671	30563	0.979806	0.000789532	type=2
0.690411	30517	0.979774	0.000790211	type=2
0.693151	30443	0.979646	0.000792938	type=2
0.69589	30406	0.979581	0.000794301	type=2
0.69863	30388	0.979549	0.000794982	type=2
0.70137	30364	0.979355	0.000799066	type=2
0.70411	30337	0.979226	0.000801781	type=2
0.706849	30311	0.979162	0.000803138	type=2
0.709589	30288	0.979065	0.000805171	type=2
0.712329	30226	0.979	0.000806529	type=2
0.715068	30190	0.97887	0.000809246	type=2
0.717808	30158	0.978643	0.000813989	type=2
0.720548	30122	0.978545	0.000816017	type=2
0.723288	30084	0.978513	0.000816694	type=2
0.726027	30033	0.97822	0.000822782	type=2
0.728767	29953	0.977828	0.000830873	type=2
0.731507	29839	0.977664	0.000834246	type=2
0.734247	29770	0.977401	0.000839641	type=2
0.736986	29710	0.977303	0.000841662	type=2
0.739726	29646	0.977171	0.000844362	type=2
0.742466	29582	0.977039	0.000847065	type=2
0.745205	29534	0.976873	0.000850442	type=2
0.747945	29452	0.97674	0.000853149	type=2
0.750685	29361	0.976641	0.000855187	type=2
0.753425	29298	0.976441	0.000859265	type=2
0.756164	29246	0.976374	0.000860624	type=2
0.758904	29221	0.976274	0.000862663	type=2
0.761644	29202	0.97624	0.000863343	type=2
0.764384	29178	0.976039	0.000867416	type=2
0.767123	29153	0.975872	0.000870801	type=2
0.769863	29117	0.975704	0.000874181	type=2
0.772603	29098	0.975671	0.000874856	type=2
0.775342	29085	0.97557	0.000876881	type=2
0.778082	29071	0.975503	0.000878229	type=2
0.780822	29059	0.975436	0.000879577	type=2
0.783562	29040	0.975369	0.000880924	type=2
0.786301	29016	0.975234	0.000883617	type=2
0.789041	28984	0.975066	0.000886979	type=2
0.791781	28947	0.974999	0.000888324	type=2
0.794521	28919	0.974898	0.000890341	type=2
0.79726	28895	0.974864	0.000891013	type=2
0.8	28871	0.974796	0.000892359	type=2
0.80274	28844	0.974661	0.000895049	type=2
0.805479	28808	0.974492	0.000898409	type=2
0.808219	28766	0.974458	0.000899081	type=2
0.810959	28741	0.97439	0.000900427	type=2
0.813699	28714	0.974356	0.0009011	type=2
0.816438	28696	0.974255	0.000903119	type=2
0.819178	28666	0.974153	0.000905138	type=2
0.821918	28642	0.973949	0.000909171	type=2
0.824658	28612	0.97371	0.000913862	type=2
0.827397	28582	0.973608	0.000915869	type=2
0.830137	28559	0.973472	0.000918543	type=2
0.832877	28533	0.973335	0.000921214	type=2
0.835616	28497	0.973233	0.000923217	type=2
0.838356	28480	0.973164	0.000924552	type=2
0.841096	28464	0.972993	0.000927884	type=2
0.843836	28447	0.972857	0.000930544	type=2
0.846575	28429	0.972754	0.000932536	type=2
0.849315	28414	0.97272	0.0009332	type=2
0.852055	28400	0.972686	0.000933864	type=2
0.854795	28384	0.972651	0.000934529	type=2
0.857534	28373	0.972548	0.000936521	type=2
0.860274	28358	0.972446	0.000938511	type=2
0.863014	28339	0.972274	0.000941822	type=2
0.865753	28308	0.972205	0.000943146	type=2
0.868493	28283	0.971999	0.000947115	type=2
0.871233	28267	0.971896	0.000949095	type=2
0.873973	28254	0.971861	0.000949755	type=2
0.876712	28235	0.971724	0.000952393	type=2
0.879452	28214	0.971655	0.000953712	type=2
0.882192	28199	0.971448	0.00095766	type=2
0.884932	28163	0.971345	0.000959633	type=2
0.887671	28139	0.97131	0.000960291	type=2
0.890411	28121	0.971172	0.000962921	type=2
0.893151	28100	0.970999	0.000966204	type=2
0.89589	28078	0.97093	0.000967516	type=2
0.89863	28045	0.970826	0.000969486	type=2
0.90137	28019	0.970653	0.000972765	type=2
0.90411	27978	0.970514	0.000975389	type=2
0.906849	27951	0.970514	0.000975389	type=2
0.909589	27932	0.970445	0.000976702	type=2
0.912329	27910	0.970375	0.000978016	type=2
0.915068	27899	0.970201	0.000981295	type=2
0.917808	27869	0.970132	0.000982606	type=2
0.920548	27835	0.969992	0.00098523	type=2
0.923288	27775	0.969887	0.000987202	type=2
0.926027	27746	0.969817	0.000988517	type=2
0.928767	27721	0.969747	0.000989833	type=2
0.931507	27698	0.969537	0.000993776	type=2
0.934247	27660	0.969397	0.000996404	type=2
0.936986	27632	0.969222	0.000999685	type=2
0.939726	27597	0.969152	0.001001	type=2
0.942466	27538	0.969081	0.00100231	type=2
0.945205	27516	0.969011	0.00100363	type=2
0.947945	27488	0.96894	0.00100495	type=2
0.950685	27449	0.968905	0.00100561	type=2
0.953425	27413	0.96887	0.00100627	type=2
0.956164	27364	0.968799	0.0010076	type=2
0.958904	27310	0.968515	0.00101291	type=2
0.961644	27213	0.968479	0.00101357	type=2
0.964384	27154	0.968444	0.00101424	type=2
0.967123	27093	0.968301	0.00101693	type=2
0.969863	27024	0.968193	0.00101894	type=2
0.972603	26957	0.967978	0.00102299	type=2
0.975342	26875	0.967798	0.00102637	type=2
0.978082	26773	0.967328	0.00103517	type=2
0.980822	26609	0.967182	0.00103789	type=2
0.983562	26510	0.967109	0.00103926	type=2
0.986301	26404	0.967036	0.00104064	type=2
0.989041	26298	0.966999	0.00104134	type=2
0.991781	26242	0.966741	0.00104621	type=2
0.994521	26148	0.96652	0.00105039	type=2
0.99726	26078	0.966334	0.00105389	type=2
1	25875	0.966073	0.00105884	type=2
1.00274	25651	0.965998	0.00106028	type=2
1.00548	25615	0.96596	0.00106099	type=2
1.00822	25582	0.965922	0.00106171	type=2
1.01096	25559	0.965846	0.00106315	type=2
1.0137	25533	0.965695	0.00106604	type=2
1.01644	25501	0.965544	0.00106892	type=2
1.01918	25445	0.96543	0.00107108	type=2
1.02192	25413	0.965316	0.00107325	type=2
1.02466	25383	0.965316	0.00107325	type=2
1.0274	25351	0.96524	0.0010747	type=2
1.03014	25328	0.965202	0.00107542	type=2
1.03288	25302	0.965163	0.00107615	type=2
1.03562	25289	0.965011	0.00107905	type=2
1.03836	25226	0.964934	0.00108051	type=2
1.0411	25194	0.964819	0.00108269	type=2
1.04384	25157	0.964781	0.00108342	type=2
1.04658	25126	0.964743	0.00108415	type=2
1.04932	25104	0.964666	0.00108562	type=2
1.05205	25074	0.964358	0.00109146	type=2
1.05479	25014	0.964088	0.00109658	type=2
1.05753	24933	0.964011	0.00109804	type=2
1.06027	24887	0.963778	0.00110245	type=2
1.06301	24861	0.963778	0.00110245	type=2
1.06575	24827	0.963662	0.00110465	type=2
1.06849	24803	0.963545	0.00110686	type=2
1.07123	24768	0.963429	0.00110906	type=2
1.07397	24739	0.96339	0.0011098	type=2
1.07671	24706	0.963351	0.00111054	type=2
1.07945	24687	0.963273	0.00111202	type=2
1.08219	24666	0.963195	0.00111349	type=2
1.08493	24622	0.963116	0.00111497	type=2
1.08767	24593	0.963038	0.00111645	type=2
1.09041	24578	0.962881	0.00111942	type=2
1.09315	24546	0.962724	0.00112238	type=2
1.09589	24506	0.962646	0.00112386	type=2
1.09863	24483	0.96241	0.00112831	type=2
1.10137	24458	0.96241	0.00112831	type=2
1.10411	24448	0.96241	0.00112831	type=2
1.10685	24429	0.962331	0.00112979	type=2
1.10959	24407	0.962094	0.00113424	type=2
1.11233	24384	0.961937	0.0011372	type=2
1.11507	24352	0.961779	0.00114017	type=2
1.11781	24326	0.961779	0.00114017	type=2
1.12055	24306	0.96166	0.00114239	type=2
1.12329	24290	0.96166	0.00114239	type=2
1.12603	24265	0.96162	0.00114313	type=2
1.12877	24225	0.961581	0.00114388	type=2
1.13151	24206	0.961422	0.00114686	type=2
1.13425	24154	0.961263	0.00114985	type=2
1.13699	24119	0.961263	0.00114985	type=2
1.13973	24099	0.961143	0.00115209	type=2
1.14247	24069	0.961023	0.00115434	type=2
1.14521	24041	0.960863	0.00115733	type=2
1.14795	24007	0.960743	0.00115958	type=2
1.15068	23979	0.960463	0.00116482	type=2
1.15342	23911	0.960422	0.00116557	type=2
1.15616	23886	0.960221	0.00116932	type=2
1.1589	23853	0.960221	0.00116932	type=2
1.16164	23832	0.960101	0.00117158	type=2
1.16438	23813	0.95998	0.00117383	type=2
1.16712	23788	0.959899	0.00117534	type=2
1.16986	23760	0.959737	0.00117835	type=2
1.1726	23706	0.959697	0.0011791	type=2
1.17534	23683	0.959697	0.0011791	type=2
1.17808	23659	0.959575	0.00118137	type=2
1.18082	23640	0.959453	0.00118364	type=2
1.18356	23613	0.959372	0.00118516	type=2
1.1863	23576	0.959209	0.00118819	type=2
1.18904	23543	0.959087	0.00119047	type=2
1.19178	23496	0.959005	0.00119199	type=2
1.19452	23461	0.958924	0.00119351	type=2
1.19726	23428	0.958842	0.00119504	type=2
1.2	23404	0.95876	0.00119656	type=2
1.20274	23368	0.958596	0.00119962	type=2
1.20548	23332	0.958472	0.00120192	type=2
1.20822	23278	0.958267	0.00120575	type=2
1.21096	23173	0.957977	0.00121115	type=2
1.2137	23113	0.957811	0.00121423	type=2
1.21644	23057	0.957687	0.00121655	type=2
1.21918	23012	0.957562	0.00121888	type=2
1.22192	22942	0.95752	0.00121966	type=2
1.22466	22869	0.957395	0.00122201	type=2
1.2274	22791	0.9571	0.00122751	type=2
1.23014	22665	0.957016	0.0012291	type=2
1.23288	22598	0.956847	0.00123228	type=2
1.23562	22490	0.956804	0.00123308	type=2
1.23836	22445	0.956719	0.00123469	type=2
1.2411	22389	0.956676	0.0012355	type=2
1.24384	22341	0.956505	0.00123874	type=2
1.24658	22286	0.956419	0.00124036	type=2
1.24932	22195	0.95629	0.00124282	type=2
1.25205	22028	0.955986	0.00124861	type=2
1.25479	21894	0.955898	0.00125028	type=2
1.25753	21859	0.955855	0.00125111	type=2
1.26027	21826	0.955811	0.00125195	type=2
1.26301	21795	0.955723	0.00125363	type=2
1.26575	21761	0.955635	0.00125532	type=2
1.26849	21709	0.955459	0.00125869	type=2
1.27123	21666	0.955327	0.00126123	type=2
1.27397	21640	0.955106	0.00126546	type=2
1.27671	21610	0.95493	0.00126884	type=2
1.27945	21584	0.954841	0.00127053	type=2
1.28219	21556	0.954664	0.00127391	type=2
1.28493	21525	0.954486	0.0012773	type=2
1.28767	21466	0.954442	0.00127815	type=2
1.29041	21439	0.954308	0.0012807	type=2
1.29315	21385	0.954175	0.00128326	type=2
1.29589	21352	0.95404	0.00128582	type=2
1.29863	21315	0.953996	0.00128667	type=2
1.30137	21266	0.953951	0.00128753	type=2
1.30411	21236	0.953816	0.00129011	type=2
1.30685	21167	0.953726	0.00129184	type=2
1.30959	21126	0.9535	0.00129617	type=2
1.31233	21080	0.953455	0.00129704	type=2
1.31507	21049	0.953229	0.00130138	type=2
1.31781	21007	0.953092	0.00130399	type=2
1.32055	20982	0.952956	0.0013066	type=2
1.32329	20954	0.952865	0.00130835	type=2
1.32603	20914	0.952683	0.00131184	type=2
1.32877	20889	0.952637	0.00131271	type=2
1.33151	20867	0.952637	0.00131271	type=2
1.33425	20853	0.952592	0.00131359	type=2
1.33699	20813	0.9525	0.00131534	type=2
1.33973	20779	0.952454	0.00131622	type=2
1.34247	20750	0.952225	0.00132063	type=2
1.34521	20712	0.952041	0.00132416	type=2
1.34795	20693	0.952041	0.00132416	type=2
1.35068	20684	0.951995	0.00132504	type=2
1.35342	20662	0.951811	0.00132857	type=2
1.35616	20643	0.951811	0.00132857	type=2
1.3589	20623	0.951672	0.00133122	type=2
1.36164	20605	0.951487	0.00133476	type=2
1.36438	20562	0.951395	0.00133653	type=2
1.36712	20547	0.951302	0.0013383	type=2
1.36986	20528	0.951302	0.0013383	type=2
1.3726	20506	0.951302	0.0013383	type=2
1.37534	20482	0.951209	0.00134008	type=2
1.37808	20453	0.951163	0.00134097	type=2
1.38082	20412	0.950976	0.00134454	type=2
1.38356	20356	0.950976	0.00134454	type=2
1.3863	20326	0.95093	0.00134545	type=2
1.38904	20298	0.950742	0.00134905	type=2
1.39178	20275	0.950695	0.00134995	type=2
1.39452	20249	0.950507	0.00135356	type=2
1.39726	20211	0.950366	0.00135627	type=2
1.4	20168	0.950131	0.0013608	type=2
1.40274	20117	0.949989	0.00136352	type=2
1.40548	20078	0.949894	0.00136534	type=2
1.40822	20051	0.949847	0.00136625	type=2
1.41096	20037	0.949752	0.00136807	type=2
1.4137	20010	0.949705	0.00136898	type=2
1.41644	19985	0.949657	0.0013699	type=2
1.41918	19963	0.949515	0.00137264	type=2
1.42192	19908	0.949467	0.00137356	type=2
1.42466	19883	0.949419	0.00137448	type=2
1.4274	19861	0.949371	0.0013754	type=2
1.43014	19842	0.949276	0.00137725	type=2
1.43288	19815	0.949132	0.00138002	type=2
1.43562	19781	0.949132	0.00138002	type=2
1.43836	19741	0.948988	0.0013828	type=2
1.4411	19687	0.948843	0.0013856	type=2
1.44384	19656	0.948795	0.00138653	type=2
1.44658	19619	0.948746	0.00138747	type=2
1.44932	19585	0.948698	0.00138841	type=2
1.45205	19545	0.948601	0.00139029	type=2
1.45479	19491	0.948455	0.00139313	type=2
1.45753	19426	0.948113	0.00139978	type=2
1.46027	19326	0.947917	0.0014036	type=2
1.46301	19274	0.947917	0.0014036	type=2
1.46575	19221	0.947868	0.00140456	type=2
1.46849	19173	0.947818	0.00140553	type=2
1.47123	19119	0.94757	0.00141039	type=2
1.47397	19044	0.947371	0.00141429	type=2
1.47671	18979	0.947222	0.00141724	type=2
1.47945	18881	0.947121	0.00141921	type=2
1.48219	18795	0.947071	0.00142021	type=2
1.48493	18767	0.946919	0.00142321	type=2
1.48767	18704	0.946869	0.00142421	type=2
1.49041	18667	0.946767	0.00142622	type=2
1.49315	18614	0.946615	0.00142926	type=2
1.49589	18510	0.946359	0.00143436	type=2
1.49863	18429	0.946359	0.00143436	type=2
1.50137	18372	0.946153	0.00143848	type=2
1.50411	18161	0.946101	0.00143954	type=2
1.50685	18092	0.946101	0.00143954	type=2
1.50959	18049	0.945996	0.00144167	type=2
1.51233	18020	0.945944	0.00144273	type=2
1.51507	17993	0.945891	0.0014438	type=2
1.51781	17944	0.945733	0.00144703	type=2
1.52055	17918	0.94568	0.0014481	type=2
1.52329	17891	0.94568	0.0014481	type=2
1.52603	17875	0.94568	0.0014481	type=2
1.52877	17857	0.945574	0.00145027	type=2
1.53151	17827	0.945521	0.00145135	type=2
1.53425	17783	0.945255	0.00145679	type=2
1.53699	17720	0.945202	0.00145788	type=2
1.53973	17696	0.945202	0.00145788	type=2
1.54247	17667	0.944988	0.00146227	type=2
1.54521	17636	0.944988	0.00146227	type=2
1.54795	17591	0.944934	0.00146338	type=2
1.55068	17553	0.944773	0.0014667	type=2
1.55342	17516	0.944503	0.00147225	type=2
1.55616	17450	0.944449	0.00147336	type=2
1.5589	17427	0.944395	0.00147448	type=2
1.56164	17403	0.944286	0.00147672	type=2
1.56438	17365	0.944123	0.00148008	type=2
1.56712	17331	0.943905	0.00148458	type=2
1.56986	17300	0.943796	0.00148682	type=2
1.5726	17272	0.943741	0.00148795	type=2
1.57534	17240	0.943577	0.00149134	type=2
1.57808	17228	0.943468	0.0014936	type=2
1.58082	17204	0.943358	0.00149586	type=2
1.58356	17188	0.943303	0.00149699	type=2
1.5863	17170	0.943303	0.00149699	type=2
1.58904	17123	0.943248	0.00149813	type=2
1.59178	17106	0.943138	0.00150041	type=2
1.59452	17070	0.943082	0.00150155	type=2
1.59726	17061	0.943027	0.0015027	type=2
1.6	17038	0.942972	0.00150384	type=2
1.60274	17021	0.942972	0.00150384	type=2
1.60548	17006	0.942916	0.00150499	type=2
1.60822	16982	0.942861	0.00150614	type=2
1.61096	16957	0.94275	0.00150845	type=2
1.6137	16931	0.94275	0.00150845	type=2
1.61644	16908	0.94275	0.00150845	type=2
1.61918	16889	0.94275	0.00150845	type=2
1.62192	16872	0.94275	0.00150845	type=2
1.62466	16855	0.942582	0.00151195	type=2
1.6274	16833	0.942526	0.00151311	type=2
1.63014	16812	0.942133	0.00152128	type=2
1.63288	16749	0.941965	0.00152479	type=2
1.63562	16724	0.941852	0.00152713	type=2
1.63836	16700	0.941852	0.00152713	type=2
1.6411	16679	0.941795	0.00152831	type=2
1.64384	16653	0.941795	0.00152831	type=2
1.64658	16638	0.941795	0.00152831	type=2
1.64932	16617	0.941682	0.00153068	type=2
1.65205	16585	0.941569	0.00153305	type=2
1.65479	16554	0.941569	0.00153305	type=2
1.65753	16531	0.941569	0.00153305	type=2
1.66027	16520	0.941455	0.00153544	type=2
1.66301	16498	0.941455	0.00153544	type=2
1.66575	16479	0.941397	0.00153664	type=2
1.66849	16452	0.941397	0.00153664	type=2
1.67123	16407	0.94134	0.00153785	type=2
1.67397	16389	0.941283	0.00153906	type=2
1.67671	16367	0.941283	0.00153906	type=2
1.67945	16353	0.941283	0.00153906	type=2
1.68219	16337	0.941283	0.00153906	type=2
1.68493	16313	0.941167	0.0015415	type=2
1.68767	16282	0.940936	0.00154638	type=2
1.69041	16227	0.940762	0.00155006	type=2
1.69315	16199	0.940704	0.00155129	type=2
1.69589	16166	0.940704	0.00155129	type=2
1.69863	16138	0.940587	0.00155377	type=2
1.70137	16113	0.940529	0.00155501	type=2
1.70411	16076	0.940295	0.00155998	type=2
1.70685	16024	0.940236	0.00156122	type=2
1.70959	15928	0.940118	0.00156375	type=2
1.71233	15885	0.940059	0.00156501	type=2
1.71507	15824	0.939821	0.00157011	type=2
1.71781	15795	0.939762	0.00157139	type=2
1.72055	15759	0.939643	0.00157395	type=2
1.72329	15712	0.939284	0.00158165	type=2
1.72603	15650	0.939044	0.00158681	type=2
1.72877	15545	0.938802	0.00159202	type=2
1.73151	15504	0.938742	0.00159332	type=2
1.73425	15476	0.938681	0.00159463	type=2
1.73699	15450	0.938681	0.00159463	type=2
1.73973	15418	0.938498	0.00159859	type=2
1.74247	15381	0.938498	0.00159859	type=2
1.74521	15325	0.938437	0.00159992	type=2
1.74795	15252	0.938252	0.00160394	type=2
1.75068	15174	0.938005	0.00160935	type=2
1.75342	15100	0.937881	0.00161207	type=2
1.75616	15020	0.937694	0.00161619	type=2
1.7589	14979	0.937568	0.00161895	type=2
1.76164	14934	0.937506	0.00162033	type=2
1.76438	14906	0.93738	0.00162311	type=2
1.76712	14861	0.93738	0.00162311	type=2
1.76986	14847	0.937254	0.0016259	type=2
1.7726	14828	0.937127	0.0016287	type=2
1.77534	14815	0.937064	0.0016301	type=2
1.77808	14791	0.936937	0.0016329	type=2
1.78082	14770	0.93681	0.0016357	type=2
1.78356	14748	0.936747	0.00163711	type=2
1.7863	14707	0.936619	0.00163993	type=2
1.78904	14672	0.936492	0.00164276	type=2
1.79178	14640	0.936492	0.00164276	type=2
1.79452	14605	0.936492	0.00164276	type=2
1.79726	14569	0.936427	0.00164419	type=2
1.8	14545	0.936299	0.00164707	type=2
1.80274	14517	0.93617	0.00164995	type=2
1.80548	14474	0.93604	0.00165284	type=2
1.80822	14444	0.935846	0.00165718	type=2
1.81096	14424	0.935846	0.00165718	type=2
1.8137	14403	0.935651	0.00166154	type=2
1.81644	14387	0.935586	0.00166299	type=2
1.81918	14362	0.935586	0.00166299	type=2
1.82192	14349	0.93526	0.00167028	type=2
1.82466	14317	0.935129	0.0016732	type=2
1.8274	14301	0.935064	0.00167466	type=2
1.83014	14287	0.934933	0.00167758	type=2
1.83288	14263	0.934867	0.00167905	type=2
1.83562	14209	0.934802	0.00168052	type=2
1.83836	14193	0.934472	0.00168789	type=2
1.8411	14166	0.934274	0.00169232	type=2
1.84384	14129	0.934076	0.00169675	type=2
1.84658	14113	0.933944	0.00169971	type=2
1.84932	14096	0.933612	0.0017071	type=2
1.85205	14066	0.933546	0.00170858	type=2
1.85479	14043	0.93348	0.00171006	type=2
1.85753	14019	0.93328	0.00171452	type=2
1.86027	13998	0.93328	0.00171452	type=2
1.86301	13969	0.933213	0.00171601	type=2
1.86575	13945	0.933146	0.00171751	type=2
1.86849	13934	0.933146	0.00171751	type=2
1.87123	13919	0.933079	0.00171901	type=2
1.87397	13901	0.933079	0.00171901	type=2
1.87671	13873	0.933012	0.00172053	type=2
1.87945	13844	0.932944	0.00172204	type=2
1.88219	13794	0.932674	0.00172814	type=2
1.88493	13755	0.932538	0.00173119	type=2
1.88767	13735	0.932402	0.00173425	type=2
1.89041	13690	0.932334	0.00173579	type=2
1.89315	13648	0.932266	0.00173734	type=2
1.89589	13628	0.932198	0.00173888	type=2
1.89863	13596	0.931992	0.00174355	type=2
1.90137	13546	0.931854	0.00174667	type=2
1.90411	13528	0.931717	0.00174979	type=2
1.90685	13508	0.931648	0.00175136	type=2
1.90959	13482	0.931578	0.00175293	type=2
1.91233	13458	0.931509	0.0017545	type=2
1.91507	13432	0.931371	0.00175766	type=2
1.91781	13400	0.931301	0.00175924	type=2
1.92055	13356	0.931231	0.00176084	type=2
1.92329	13324	0.931161	0.00176244	type=2
1.92603	13300	0.931091	0.00176404	type=2
1.92877	13288	0.931021	0.00176564	type=2
1.93151	13267	0.931021	0.00176564	type=2
1.93425	13234	0.930951	0.00176726	type=2
1.93699	13203	0.93081	0.0017705	type=2
1.93973	13149	0.93081	0.0017705	type=2
1.94247	13111	0.930668	0.00177379	type=2
1.94521	13087	0.930597	0.00177543	type=2
1.94795	13045	0.930525	0.00177709	type=2
1.95068	13007	0.930382	0.00178041	type=2
1.95342	12950	0.930167	0.00178543	type=2
1.95616	12885	0.929878	0.00179217	type=2
1.9589	12791	0.929805	0.00179387	type=2
1.96164	12731	0.929659	0.00179731	type=2
1.96438	12687	0.929586	0.00179903	type=2
1.96712	12601	0.929439	0.00180253	type=2
1.96986	12565	0.929365	0.00180429	type=2
1.9726	12511	0.929216	0.00180783	type=2
1.97534	12401	0.928691	0.00182038	type=2
1.97808	12328	0.928616	0.00182219	type=2
1.98082	12283	0.928616	0.00182219	type=2
1.98356	12233	0.92854	0.00182402	type=2
1.9863	12194	0.928388	0.0018277	type=2
1.98904	12165	0.928083	0.00183508	type=2
1.99178	12131	0.92793	0.00183878	type=2
1.99452	12047	0.92793	0.00183878	type=2
1.99726	11964	0.927775	0.00184258	type=2
2	11851	0.92754	0.00184837	type=2
2.00274	11697	0.92746	0.00185034	type=2
2.00548	11646	0.927301	0.00185433	type=2
2.00822	11577	0.927221	0.00185634	type=2
2.01096	11551	0.92698	0.00186239	type=2
2.0137	11501	0.926497	0.00187453	type=2
2.01644	11441	0.926497	0.00187453	type=2
2.01918	11420	0.926172	0.0018827	type=2
2.02192	11397	0.926091	0.00188474	type=2
2.02466	11369	0.926009	0.00188679	type=2
2.0274	11346	0.925928	0.00188885	type=2
2.03014	11315	0.925928	0.00188885	type=2
2.03288	11285	0.925764	0.001893	type=2
2.03562	11219	0.925681	0.0018951	type=2
2.03836	11181	0.925516	0.00189932	type=2
2.0411	11132	0.925349	0.00190356	type=2
2.04384	11077	0.925266	0.0019057	type=2
2.04658	11038	0.925098	0.00191	type=2
2.04932	11000	0.925014	0.00191217	type=2
2.05205	10952	0.925014	0.00191217	type=2
2.05479	10894	0.924929	0.00191437	type=2
2.05753	10847	0.924673	0.00192102	type=2
2.06027	10820	0.924673	0.00192102	type=2
2.06301	10796	0.924673	0.00192102	type=2
2.06575	10773	0.924587	0.00192326	type=2
2.06849	10743	0.924329	0.00193001	type=2
2.07123	10714	0.924243	0.00193226	type=2
2.07397	10679	0.923983	0.00193906	type=2
2.07671	10653	0.923983	0.00193906	type=2
2.07945	10628	0.923896	0.00194134	type=2
2.08219	10607	0.923896	0.00194134	type=2
2.08493	10563	0.923809	0.00194365	type=2
2.08767	10524	0.923721	0.00194597	type=2
2.09041	10500	0.923545	0.00195063	type=2
2.09315	10454	0.923457	0.00195297	type=2
2.09589	10431	0.923191	0.00196002	type=2
2.09863	10409	0.923103	0.00196237	type=2
2.10137	10381	0.923014	0.00196474	type=2
2.10411	10358	0.922925	0.00196711	type=2
2.10685	10331	0.922835	0.00196949	type=2
2.10959	10309	0.922835	0.00196949	type=2
2.11233	10270	0.922745	0.00197189	type=2
2.11507	10241	0.922655	0.00197431	type=2
2.11781	10210	0.922655	0.00197431	type=2
2.12055	10181	0.922655	0.00197431	type=2
2.12329	10155	0.922564	0.00197676	type=2
2.12603	10117	0.922473	0.00197923	type=2
2.12877	10087	0.922473	0.00197923	type=2
2.13151	10027	0.922289	0.00198425	type=2
2.13425	10002	0.922289	0.00198425	type=2
2.13699	9974	0.922104	0.00198931	type=2
2.13973	9945	0.922012	0.00199185	type=2
2.14247	9910	0.922012	0.00199185	type=2
2.14521	9887	0.922012	0.00199185	type=2
2.14795	9860	0.921825	0.00199701	type=2
2.15068	9817	0.921825	0.00199701	type=2
2.15342	9798	0.921636	0.00200222	type=2
2.15616	9766	0.921636	0.00200222	type=2
2.1589	9746	0.921542	0.00200485	type=2
2.16164	9728	0.921447	0.00200748	type=2
2.16438	9702	0.921352	0.00201013	type=2
2.16712	9680	0.921257	0.00201278	type=2
2.16986	9630	0.921161	0.00201546	type=2
2.1726	9591	0.920969	0.00202085	type=2
2.17534	9567	0.920969	0.00202085	type=2
2.17808	9538	0.920679	0.00202899	type=2
2.18082	9513	0.920486	0.00203443	type=2
2.18356	9480	0.920486	0.00203443	type=2
2.1863	9445	0.920291	0.00203994	type=2
2.18904	9391	0.919899	0.00205103	type=2
2.19178	9349	0.919702	0.0020566	type=2
2.19452	9311	0.919702	0.0020566	type=2
2.19726	9282	0.919405	0.00206505	type=2
2.2	9241	0.919106	0.00207354	type=2
2.20274	9197	0.919007	0.00207639	type=2
2.20548	9126	0.918906	0.00207928	type=2
2.20822	9044	0.918906	0.00207928	type=2
2.21096	8974	0.918599	0.00208822	type=2
2.2137	8936	0.91829	0.0020972	type=2
2.21644	8880	0.918187	0.00210022	type=2
2.21918	8843	0.917979	0.00210631	type=2
2.22192	8778	0.917875	0.00210938	type=2
2.22466	8721	0.917875	0.00210938	type=2
2.2274	8655	0.917769	0.00211255	type=2
2.23014	8622	0.917343	0.00212525	type=2
2.23288	8588	0.917236	0.00212844	type=2
2.23562	8553	0.917129	0.00213165	type=2
2.23836	8519	0.917129	0.00213165	type=2
2.2411	8483	0.917021	0.0021349	type=2
2.24384	8424	0.916803	0.0021415	type=2
2.24658	8305	0.916692	0.00214488	type=2
2.24932	8229	0.916581	0.00214832	type=2
2.25205	8111	0.916468	0.00215185	type=2
2.25479	8025	0.916354	0.00215546	type=2
2.25753	7996	0.916239	0.00215908	type=2
2.26027	7955	0.916124	0.00216274	type=2
2.26301	7921	0.916124	0.00216274	type=2
2.26575	7864	0.916124	0.00216274	type=2
2.26849	7830	0.91589	0.00217027	type=2
2.27123	7803	0.91589	0.00217027	type=2
2.27397	7784	0.915772	0.00217407	type=2
2.27671	7753	0.915772	0.00217407	type=2
2.27945	7719	0.915654	0.00217793	type=2
2.28219	7686	0.915416	0.00218569	type=2
2.28493	7627	0.915416	0.00218569	type=2
2.28767	7583	0.915295	0.00218966	type=2
2.29041	7543	0.915295	0.00218966	type=2
2.29315	7508	0.915051	0.00219775	type=2
2.29589	7456	0.914928	0.00220184	type=2
2.29863	7413	0.914805	0.00220597	type=2
2.30137	7378	0.914557	0.00221429	type=2
2.30411	7312	0.914432	0.00221851	type=2
2.30685	7281	0.914432	0.00221851	type=2
2.30959	7250	0.914432	0.00221851	type=2
2.31233	7224	0.914432	0.00221851	type=2
2.31507	7205	0.914178	0.00222717	type=2
2.31781	7172	0.91405	0.00223154	type=2
2.32055	7141	0.91405	0.00223154	type=2
2.32329	7102	0.91405	0.00223154	type=2
2.32603	7075	0.913921	0.00223601	type=2
2.32877	7054	0.913662	0.00224498	type=2
2.33151	7034	0.913532	0.00224948	type=2
2.33425	7009	0.913532	0.00224948	type=2
2.33699	6953	0.913401	0.00225407	type=2
2.33973	6914	0.913401	0.00225407	type=2
2.34247	6868	0.913401	0.00225407	type=2
2.34521	6839	0.913267	0.00225881	type=2
2.34795	6815	0.913133	0.00226357	type=2
2.35068	6782	0.912729	0.00227794	type=2
2.35342	6758	0.912729	0.00227794	type=2
2.35616	6727	0.912594	0.00228278	type=2
2.3589	6682	0.912457	0.00228769	type=2
2.36164	6627	0.912319	0.00229266	type=2
2.36438	6598	0.912319	0.00229266	type=2
2.36712	6570	0.912319	0.00229266	type=2
2.36986	6535	0.91218	0.00229776	type=2
2.3726	6510	0.91204	0.00230289	type=2
2.37534	6479	0.911899	0.00230806	type=2
2.37808	6435	0.911757	0.00231328	type=2
2.38082	6380	0.911757	0.00231328	type=2
2.38356	6349	0.911757	0.00231328	type=2
2.3863	6328	0.911613	0.00231868	type=2
2.38904	6303	0.911613	0.00231868	type=2
2.39178	6284	0.911613	0.00231868	type=2
2.39452	6251	0.911613	0.00231868	type=2
2.39726	6222	0.911613	0.00231868	type=2
2.4	6176	0.911466	0.00232432	type=2
2.40274	6150	0.911466	0.00232432	type=2
2.40548	6124	0.911317	0.00233005	type=2
2.40822	6103	0.911317	0.00233005	type=2
2.41096	6083	0.911317	0.00233005	type=2
2.4137	6044	0.911317	0.00233005	type=2
2.41644	6017	0.911165	0.00233597	type=2
2.41918	5959	0.911165	0.00233597	type=2
2.42192	5936	0.911012	0.00234204	type=2
2.42466	5912	0.911012	0.00234204	type=2
2.4274	5887	0.911012	0.00234204	type=2
2.43014	5840	0.910856	0.00234829	type=2
2.43288	5795	0.910699	0.00235463	type=2
2.43562	5741	0.91054	0.00236106	type=2
2.43836	5657	0.910379	0.00236767	type=2
2.4411	5617	0.910217	0.00237436	type=2
2.44384	5582	0.910217	0.00237436	type=2
2.44658	5546	0.910217	0.00237436	type=2
2.44932	5492	0.910051	0.00238133	type=2
2.45205	5433	0.910051	0.00238133	type=2
2.45479	5371	0.909712	0.00239585	type=2
2.45753	5273	0.909712	0.00239585	type=2
2.46027	5214	0.909712	0.00239585	type=2
2.46301	5168	0.909536	0.00240365	type=2
2.46575	5128	0.909536	0.00240365	type=2
2.46849	5060	0.909536	0.00240365	type=2
2.47123	5014	0.909174	0.00242015	type=2
2.47397	4970	0.908991	0.0024285	type=2
2.47671	4915	0.908436	0.00245395	type=2
2.47945	4865	0.908249	0.00246255	type=2
2.48219	4833	0.908061	0.00247123	type=2
2.48493	4799	0.907872	0.00248	type=2
2.48767	4767	0.907491	0.00249768	type=2
2.49041	4722	0.907299	0.00250665	type=2
2.49315	4680	0.907105	0.00251574	type=2
2.49589	4581	0.907105	0.00251574	type=2
2.49863	4505	0.907105	0.00251574	type=2
2.50137	4421	0.907105	0.00251574	type=2
2.50411	4323	0.906895	0.00252636	type=2
2.50685	4274	0.906683	0.00253717	type=2
2.50959	4242	0.906683	0.00253717	type=2
2.51233	4212	0.906683	0.00253717	type=2
2.51507	4153	0.906246	0.00255993	type=2
2.51781	4129	0.905807	0.00258275	type=2
2.52055	4102	0.905807	0.00258275	type=2
2.52329	4078	0.905807	0.00258275	type=2
2.52603	4050	0.905807	0.00258275	type=2
2.52877	4018	0.905807	0.00258275	type=2
2.53151	3981	0.905807	0.00258275	type=2
2.53425	3927	0.905807	0.00258275	type=2
2.53699	3887	0.905807	0.00258275	type=2
2.53973	3862	0.905573	0.0025957	type=2
2.54247	3831	0.905573	0.0025957	type=2
2.54521	3788	0.905573	0.0025957	type=2
2.54795	3743	0.905573	0.0025957	type=2
2.55068	3712	0.905085	0.00262353	type=2
2.55342	3678	0.904839	0.00263758	type=2
2.55616	3654	0.904839	0.00263758	type=2
2.5589	3638	0.904839	0.00263758	type=2
2.56164	3623	0.904839	0.00263758	type=2
2.56438	3596	0.904587	0.00265221	type=2
2.56712	3568	0.904587	0.00265221	type=2
2.56986	3548	0.904587	0.00265221	type=2
2.5726	3517	0.904587	0.00265221	type=2
2.57534	3490	0.904328	0.00266765	type=2
2.57808	3469	0.904067	0.00268318	type=2
2.58082	3453	0.904067	0.00268318	type=2
2.58356	3433	0.903804	0.00269895	type=2
2.5863	3412	0.903804	0.00269895	type=2
2.58904	3323	0.903804	0.00269895	type=2
2.59178	3295	0.903804	0.00269895	type=2
2.59452	3273	0.903804	0.00269895	type=2
2.59726	3256	0.903804	0.00269895	type=2
2.6	3239	0.903804	0.00269895	type=2
2.60274	3210	0.903804	0.00269895	type=2
2.60548	3181	0.903804	0.00269895	type=2
2.60822	3147	0.903804	0.00269895	type=2
2.61096	3110	0.903804	0.00269895	type=2
2.6137	3080	0.90351	0.00271841	type=2
2.61644	3057	0.90351	0.00271841	type=2
2.61918	3036	0.90351	0.00271841	type=2
2.62192	3002	0.90351	0.00271841	type=2
2.62466	2979	0.90351	0.00271841	type=2
2.6274	2954	0.903205	0.00273942	type=2
2.63014	2915	0.902895	0.00276082	type=2
2.63288	2885	0.902895	0.00276082	type=2
2.63562	2864	0.902264	0.00280466	type=2
2.63836	2840	0.902264	0.00280466	type=2
2.6411	2820	0.902264	0.00280466	type=2
2.64384	2796	0.902264	0.00280466	type=2
2.64658	2779	0.902264	0.00280466	type=2
2.64932	2742	0.901935	0.00282828	type=2
2.65205	2724	0.901604	0.00285202	type=2
2.65479	2697	0.901604	0.00285202	type=2
2.65753	2686	0.901604	0.00285202	type=2
2.66027	2660	0.901265	0.0028767	type=2
2.66301	2638	0.901265	0.0028767	type=2
2.66575	2615	0.90092	0.00290201	type=2
2.66849	2571	0.90092	0.00290201	type=2
2.67123	2545	0.90092	0.00290201	type=2
2.67397	2523	0.90092	0.00290201	type=2
2.67671	2494	0.90092	0.00290201	type=2
2.67945	2462	0.90092	0.00290201	type=2
2.68219	2424	0.900549	0.0029312	type=2
2.68493	2387	0.900549	0.0029312	type=2
2.68767	2340	0.900549	0.0029312	type=2
2.69041	2308	0.900549	0.0029312	type=2
2.69315	2283	0.900549	0.0029312	type=2
2.69589	2249	0.900549	0.0029312	type=2
2.69863	2209	0.900549	0.0029312	type=2
2.70137	2163	0.900132	0.00296745	type=2
2.70411	2106	0.899278	0.00304256	type=2
2.70685	2041	0.899278	0.00304256	type=2
2.70959	1998	0.899278	0.00304256	type=2
2.71233	1951	0.898817	0.00308545	type=2
2.71507	1897	0.898817	0.00308545	type=2
2.71781	1867	0.897854	0.00317717	type=2
2.72055	1826	0.897854	0.00317717	type=2
2.72329	1797	0.897854	0.00317717	type=2
2.72603	1748	0.897854	0.00317717	type=2
2.72877	1723	0.897854	0.00317717	type=2
2.73151	1691	0.897854	0.00317717	type=2
2.73425	1675	0.897318	0.0032328	type=2
2.73699	1640	0.897318	0.0032328	type=2
2.73973	1604	0.897318	0.0032328	type=2
2.74247	1570	0.897318	0.0032328	type=2
2.74521	1493	0.897318	0.0032328	type=2
2.74795	1451	0.897318	0.0032328	type=2
2.75068	1405	0.897318	0.0032328	type=2
2.75342	1350	0.897318	0.0032328	type=2
2.75616	1320	0.897318	0.0032328	type=2
2.7589	1295	0.897318	0.0032328	type=2
2.76164	1268	0.897318	0.0032328	type=2
2.76438	1226	0.897318	0.0032328	type=2
2.76712	1194	0.897318	0.0032328	type=2
2.76986	1166	0.896548	0.00334473	type=2
2.7726	1138	0.896548	0.00334473	type=2
2.77534	1116	0.896548	0.00334473	type=2
2.77808	1084	0.895721	0.00346973	type=2
2.78082	1056	0.895721	0.00346973	type=2
2.78356	1018	0.895721	0.00346973	type=2
2.7863	994	0.89482	0.00361277	type=2
2.78904	967	0.89482	0.00361277	type=2
2.79178	920	0.89482	0.00361277	type=2
2.79452	888	0.89482	0.00361277	type=2
2.79726	855	0.89482	0.00361277	type=2
2.8	838	0.89482	0.00361277	type=2
2.80274	802	0.89482	0.00361277	type=2
2.80548	787	0.893683	0.00382998	type=2
2.80822	765	0.893683	0.00382998	type=2
2.81096	752	0.893683	0.00382998	type=2
2.8137	742	0.893683	0.00382998	type=2
2.81644	728	0.893683	0.00382998	type=2
2.81918	711	0.892426	0.0040804	type=2
2.82192	686	0.892426	0.0040804	type=2
2.82466	667	0.892426	0.0040804	type=2
2.8274	657	0.892426	0.0040804	type=2
2.83014	640	0.892426	0.0040804	type=2
2.83288	614	0.892426	0.0040804	type=2
2.83562	582	0.892426	0.0040804	type=2
2.83836	568	0.892426	0.0040804	type=2
2.8411	544	0.892426	0.0040804	type=2
2.84384	531	0.892426	0.0040804	type=2
2.84658	513	0.892426	0.0040804	type=2
2.84932	499	0.890638	0.00454684	type=2
2.85205	485	0.890638	0.00454684	type=2
2.85479	468	0.890638	0.00454684	type=2
2.85753	455	0.890638	0.00454684	type=2
2.86027	424	0.890638	0.00454684	type=2
2.86301	408	0.890638	0.00454684	type=2
2.86575	399	0.888406	0.00519336	type=2
2.86849	389	0.888406	0.00519336	type=2
2.87123	374	0.888406	0.00519336	type=2
2.87397	363	0.888406	0.00519336	type=2
2.87671	344	0.885823	0.00595366	type=2
2.87945	329	0.885823	0.00595366	type=2
2.88219	318	0.885823	0.00595366	type=2
2.88493	310	0.885823	0.00595366	type=2
2.88767	298	0.885823	0.00595366	type=2
2.89041	288	0.885823	0.00595366	type=2
2.89315	279	0.885823	0.00595366	type=2
2.89589	274	0.885823	0.00595366	type=2
2.89863	259	0.885823	0.00595366	type=2
2.90137	248	0.885823	0.00595366	type=2
2.90411	243	0.885823	0.00595366	type=2
2.90685	237	0.885823	0.00595366	type=2
2.90959	229	0.881955	0.0073891	type=2
2.91233	223	0.881955	0.0073891	type=2
2.91507	206	0.881955	0.0073891	type=2
2.91781	189	0.881955	0.0073891	type=2
2.92055	175	0.881955	0.0073891	type=2
2.92329	169	0.881955	0.0073891	type=2
2.92603	166	0.881955	0.0073891	type=2
2.92877	156	0.881955	0.0073891	type=2
2.93151	152	0.881955	0.0073891	type=2
2.93425	141	0.881955	0.0073891	type=2
2.93699	125	0.881955	0.0073891	type=2
2.93973	115	0.881955	0.0073891	type=2
2.94247	110	0.881955	0.0073891	type=2
2.94521	103	0.881955	0.0073891	type=2
2.94795	94	0.881955	0.0073891	type=2
2.95068	79	0.881955	0.0073891	type=2
2.95342	70	0.881955	0.0073891	type=2
2.95616	54	0.881955	0.0073891	type=2
2.9589	48	0.881955	0.0073891	type=2
2.96164	35	0.881955	0.0073891	type=2
2.96438	32	0.881955	0.0073891	type=2
2.96712	26	0.881955	0.0073891	type=2
2.96986	23	0.881955	0.0073891	type=2
2.9726	20	0.881955	0.0073891	type=2
2.97534	10	0.881955	0.0073891	type=2
2.97808	9	0.881955	0.0073891	type=2
2.98082	6	0.881955	0.0073891	type=2
2.98356	5	0.881955	0.0073891	type=2
2.9863	4	0.881955	0.0073891	type=2
2.99178	3	0.881955	0.0073891	type=2
0.0383562	1130	1	0	type=3
0.0410959	1129	0.999114	0.000886132	type=3
0.0712329	1128	0.999114	0.000886132	type=3
0.0767123	1127	0.999114	0.000886132	type=3
0.0794521	1126	0.999114	0.000886132	type=3
0.0876712	1125	0.999114	0.000886132	type=3
0.090411	1124	0.998225	0.00125597	type=3
0.10411	1123	0.997336	0.00153984	type=3
0.109589	1122	0.997336	0.00153984	type=3
0.117808	1121	0.996447	0.00177977	type=3
0.126027	1120	0.996447	0.00177977	type=3
0.128767	1119	0.995556	0.00199171	type=3
0.131507	1118	0.995556	0.00199171	type=3
0.134247	1117	0.995556	0.00199171	type=3
0.136986	1116	0.994664	0.00218416	type=3
0.139726	1114	0.993771	0.00236159	type=3
0.147945	1113	0.992878	0.00252687	type=3
0.153425	1112	0.9902	0.00296947	type=3
0.156164	1109	0.989307	0.00310348	type=3
0.158904	1107	0.98752	0.00335657	type=3
0.164384	1105	0.98752	0.00335657	type=3
0.169863	1103	0.986624	0.00347696	type=3
0.172603	1102	0.984834	0.00370664	type=3
0.178082	1099	0.984834	0.00370664	type=3
0.180822	1098	0.983937	0.00381699	type=3
0.189041	1097	0.98304	0.00392443	type=3
0.191781	1096	0.98304	0.00392443	type=3
0.194521	1095	0.98304	0.00392443	type=3
0.19726	1094	0.98304	0.00392443	type=3
0.20274	1093	0.98214	0.00402976	type=3
0.208219	1091	0.98214	0.00402976	type=3
0.210959	1089	0.981239	0.00413315	type=3
0.213699	1087	0.981239	0.00413315	type=3
0.216438	1086	0.981239	0.00413315	type=3
0.219178	1085	0.981239	0.00413315	type=3
0.221918	1083	0.980333	0.00423513	type=3
0.224658	1082	0.977614	0.00452835	type=3
0.227397	1078	0.976708	0.00462248	type=3
0.230137	1076	0.970353	0.00523956	type=3
0.232877	1060	0.967607	0.00548913	type=3
0.235616	1049	0.962995	0.00589034	type=3
0.238356	1041	0.96022	0.00612147	type=3
0.241096	1035	0.954653	0.00656553	type=3
0.243836	1017	0.951837	0.00678346	type=3
0.246575	1011	0.949013	0.00699708	type=3
0.249315	1006	0.94524	0.00727512	type=3
0.252055	991	0.943332	0.00741404	type=3
0.254795	987	0.943332	0.00741404	type=3
0.257534	986	0.941418	0.00755177	type=3
0.260274	982	0.941418	0.00755177	type=3
0.263014	981	0.941418	0.00755177	type=3
0.265753	980	0.941418	0.00755177	type=3
0.268493	979	0.941418	0.00755177	type=3
0.271233	975	0.940453	0.00762117	type=3
0.276712	972	0.939485	0.00769037	type=3
0.282192	969	0.939485	0.00769037	type=3
0.284932	967	0.938514	0.00775966	type=3
0.287671	965	0.937541	0.00782862	type=3
0.290411	964	0.935596	0.00796517	type=3
0.29863	960	0.935596	0.00796517	type=3
0.30137	958	0.935596	0.00796517	type=3
0.30411	957	0.933641	0.00810138	type=3
0.306849	955	0.931686	0.00823589	type=3
0.309589	951	0.929726	0.00836934	type=3
0.312329	946	0.928743	0.00843591	type=3
0.315068	942	0.927757	0.00850251	type=3
0.317808	941	0.925786	0.00863459	type=3
0.320548	936	0.924797	0.0087005	type=3
0.323288	930	0.920819	0.00896346	type=3
0.326027	922	0.918821	0.00909403	type=3
0.328767	914	0.918821	0.00909403	type=3
0.331507	912	0.917814	0.00915997	type=3
0.336986	909	0.917814	0.00915997	type=3
0.339726	908	0.916803	0.00922601	type=3
0.342466	907	0.916803	0.00922601	type=3
0.345205	905	0.91579	0.00929202	type=3
0.347945	904	0.91579	0.00929202	type=3
0.350685	902	0.914775	0.00935799	type=3
0.356164	900	0.914775	0.00935799	type=3
0.358904	899	0.91274	0.00948958	type=3
0.361644	897	0.91274	0.00948958	type=3
0.364384	896	0.911721	0.00955506	type=3
0.367123	894	0.910701	0.00962038	type=3
0.369863	893	0.909681	0.00968541	type=3
0.372603	890	0.909681	0.00968541	type=3
0.375342	888	0.909681	0.00968541	type=3
0.378082	887	0.909681	0.00968541	type=3
0.383562	886	0.909681	0.00968541	type=3
0.386301	884	0.907623	0.00981694	type=3
0.389041	882	0.906594	0.00988227	type=3
0.391781	880	0.906594	0.00988227	type=3
0.394521	879	0.906594	0.00988227	type=3
0.39726	878	0.906594	0.00988227	type=3
0.4	876	0.904524	0.0100136	type=3
0.40274	872	0.901413	0.0102093	type=3
0.405479	868	0.900374	0.0102742	type=3
0.408219	866	0.900374	0.0102742	type=3
0.410959	860	0.900374	0.0102742	type=3
0.413699	859	0.899326	0.01034	type=3
0.416438	858	0.898278	0.0104056	type=3
0.421918	856	0.897228	0.010471	type=3
0.424658	855	0.897228	0.010471	type=3
0.427397	854	0.897228	0.010471	type=3
0.432877	853	0.897228	0.010471	type=3
0.435616	852	0.897228	0.010471	type=3
0.438356	851	0.897228	0.010471	type=3
0.441096	849	0.897228	0.010471	type=3
0.443836	848	0.89617	0.0105373	type=3
0.446575	847	0.89617	0.0105373	type=3
0.449315	846	0.89617	0.0105373	type=3
0.452055	845	0.89617	0.0105373	type=3
0.454795	844	0.89617	0.0105373	type=3
0.457534	842	0.89617	0.0105373	type=3
0.460274	838	0.895101	0.0106047	type=3
0.463014	834	0.895101	0.0106047	type=3
0.465753	833	0.895101	0.0106047	type=3
0.468493	831	0.894024	0.0106729	type=3
0.471233	826	0.892941	0.0107414	type=3
0.473973	821	0.888591	0.0110155	type=3
0.476712	814	0.887499	0.0110839	type=3
0.479452	809	0.884208	0.0112895	type=3
0.482192	800	0.879787	0.0115644	type=3
0.484932	791	0.879787	0.0115644	type=3
0.487671	784	0.878665	0.0116346	type=3
0.490411	777	0.877534	0.0117056	type=3
0.493151	773	0.877534	0.0117056	type=3
0.49589	771	0.876396	0.0117774	type=3
0.49863	768	0.874114	0.0119208	type=3
0.50137	762	0.874114	0.0119208	type=3
0.50411	757	0.874114	0.0119208	type=3
0.512329	754	0.871795	0.0120679	type=3
0.515068	752	0.871795	0.0120679	type=3
0.517808	751	0.871795	0.0120679	type=3
0.520548	749	0.868303	0.0122883	type=3
0.523288	746	0.868303	0.0122883	type=3
0.526027	745	0.868303	0.0122883	type=3
0.528767	743	0.868303	0.0122883	type=3
0.531507	742	0.868303	0.0122883	type=3
0.534247	741	0.868303	0.0122883	type=3
0.536986	738	0.867127	0.0123629	type=3
0.539726	736	0.867127	0.0123629	type=3
0.542466	735	0.867127	0.0123629	type=3
0.545205	733	0.865944	0.012438	type=3
0.550685	732	0.865944	0.012438	type=3
0.553425	731	0.865944	0.012438	type=3
0.556164	730	0.864757	0.0125133	type=3
0.558904	726	0.863566	0.012589	type=3
0.561644	724	0.862374	0.0126647	type=3
0.564384	722	0.861179	0.0127403	type=3
0.567123	719	0.859981	0.0128161	type=3
0.569863	717	0.857583	0.0129674	type=3
0.572603	714	0.857583	0.0129674	type=3
0.575342	712	0.857583	0.0129674	type=3
0.578082	708	0.856371	0.0130442	type=3
0.580822	706	0.855158	0.013121	type=3
0.583562	703	0.853942	0.013198	type=3
0.586301	702	0.852725	0.0132747	type=3
0.589041	700	0.852725	0.0132747	type=3
0.594521	699	0.852725	0.0132747	type=3
0.59726	695	0.852725	0.0132747	type=3
0.6	691	0.852725	0.0132747	type=3
0.608219	690	0.852725	0.0132747	type=3
0.613699	688	0.852725	0.0132747	type=3
0.616438	686	0.852725	0.0132747	type=3
0.621918	685	0.85148	0.0133549	type=3
0.627397	684	0.850236	0.0134348	type=3
0.632877	683	0.850236	0.0134348	type=3
0.638356	680	0.848985	0.0135152	type=3
0.641096	678	0.848985	0.0135152	type=3
0.643836	676	0.848985	0.0135152	type=3
0.646575	675	0.848985	0.0135152	type=3
0.649315	674	0.847726	0.0135965	type=3
0.654795	671	0.847726	0.0135965	type=3
0.660274	669	0.846459	0.0136785	type=3
0.663014	666	0.845188	0.0137608	type=3
0.665753	662	0.843911	0.0138436	type=3
0.671233	659	0.843911	0.0138436	type=3
0.673973	658	0.843911	0.0138436	type=3
0.684932	656	0.843911	0.0138436	type=3
0.687671	655	0.843911	0.0138436	type=3
0.690411	654	0.843911	0.0138436	type=3
0.693151	652	0.843911	0.0138436	type=3
0.69589	651	0.843911	0.0138436	type=3
0.69863	650	0.843911	0.0138436	type=3
0.70411	649	0.842611	0.0139292	type=3
0.706849	648	0.84131	0.0140146	type=3
0.709589	646	0.84131	0.0140146	type=3
0.712329	645	0.84131	0.0140146	type=3
0.715068	643	0.840002	0.0141007	type=3
0.717808	641	0.840002	0.0141007	type=3
0.720548	638	0.840002	0.0141007	type=3
0.723288	637	0.840002	0.0141007	type=3
0.726027	632	0.840002	0.0141007	type=3
0.728767	626	0.835976	0.0143709	type=3
0.731507	613	0.835976	0.0143709	type=3
0.734247	612	0.835976	0.0143709	type=3
0.736986	609	0.834604	0.0144646	type=3
0.739726	608	0.834604	0.0144646	type=3
0.742466	605	0.834604	0.0144646	type=3
0.745205	603	0.834604	0.0144646	type=3
0.747945	599	0.834604	0.0144646	type=3
0.750685	598	0.834604	0.0144646	type=3
0.753425	597	0.834604	0.0144646	type=3
0.756164	595	0.834604	0.0144646	type=3
0.761644	593	0.834604	0.0144646	type=3
0.764384	590	0.834604	0.0144646	type=3
0.769863	587	0.834604	0.0144646	type=3
0.772603	584	0.834604	0.0144646	type=3
0.775342	583	0.834604	0.0144646	type=3
0.786301	582	0.834604	0.0144646	type=3
0.789041	580	0.834604	0.0144646	type=3
0.791781	577	0.833157	0.0145682	type=3
0.794521	575	0.831708	0.0146718	type=3
0.79726	573	0.831708	0.0146718	type=3
0.80274	570	0.831708	0.0146718	type=3
0.805479	568	0.830244	0.0147773	type=3
0.808219	567	0.830244	0.0147773	type=3
0.813699	566	0.830244	0.0147773	type=3
0.816438	564	0.828772	0.0148834	type=3
0.821918	563	0.8273	0.0149892	type=3
0.824658	559	0.8273	0.0149892	type=3
0.827397	557	0.825814	0.0150966	type=3
0.830137	555	0.824326	0.0152039	type=3
0.832877	553	0.824326	0.0152039	type=3
0.841096	551	0.824326	0.0152039	type=3
0.843836	550	0.822828	0.0153124	type=3
0.846575	548	0.819825	0.0155291	type=3
0.852055	545	0.819825	0.0155291	type=3
0.857534	544	0.819825	0.0155291	type=3
0.868493	543	0.819825	0.0155291	type=3
0.876712	542	0.819825	0.0155291	type=3
0.882192	541	0.819825	0.0155291	type=3
0.884932	539	0.819825	0.0155291	type=3
0.887671	537	0.818298	0.0156406	type=3
0.890411	534	0.816766	0.0157525	type=3
0.893151	529	0.815222	0.0158658	type=3
0.89863	528	0.815222	0.0158658	type=3
0.90137	525	0.815222	0.0158658	type=3
0.90411	523	0.813663	0.0159808	type=3
0.909589	522	0.813663	0.0159808	type=3
0.912329	521	0.812101	0.0160958	type=3
0.917808	517	0.812101	0.0160958	type=3
0.920548	514	0.810521	0.0162132	type=3
0.923288	511	0.810521	0.0162132	type=3
0.926027	510	0.810521	0.0162132	type=3
0.931507	509	0.810521	0.0162132	type=3
0.934247	508	0.808926	0.0163325	type=3
[truncated: 1,592 more rows]
