# Supplementary material for: Associations of modern initial antiretroviral therapy regimens with all-cause mortality in people living with HIV in resource-limited settings: a retrospective multicenter cohort study in China
Source: Nat Commun. 2023 Sep 2;14:5334. doi: 10.1038/s41467-023-41051-w (PMC10475132; doi:10.1038/s41467-023-41051-w)
Supplement: Supplementary file 4 — Source Data [file 41467_2023_41051_MOESM4_ESM.zip › Source Data/Source data_Figure 2_CD4 improvement.xlsx]

## Sheet: Source data_Figure 2_3
time	n.risk	surv	std.err	strata (1: NVP, 2: EFV, 3: DTG, 5: LPV, 6: Others)
0	1248	0.999199	0.000801603	type=1
0.00547945	1247	0.998397	0.00113409	type=1
0.0246575	1246	0.997596	0.00138953	type=1
0.0273973	1244	0.996794	0.00160546	type=1
0.0356164	1242	0.995992	0.00179619	type=1
0.0383562	1240	0.995992	0.00179619	type=1
0.0410959	1239	0.991168	0.00267466	type=1
0.0438356	1232	0.990364	0.00279521	type=1
0.0575342	1230	0.989559	0.00291113	type=1
0.0684932	1228	0.989559	0.00291113	type=1
0.0739726	1227	0.988752	0.00302315	type=1
0.0767123	1224	0.984713	0.0035342	type=1
0.0794521	1218	0.981479	0.00389817	type=1
0.0821918	1214	0.978246	0.00423306	type=1
0.0849315	1209	0.978246	0.00423306	type=1
0.090411	1208	0.978246	0.00423306	type=1
0.0958904	1207	0.977435	0.00431344	type=1
0.10137	1206	0.975814	0.00447025	type=1
0.10411	1204	0.975814	0.00447025	type=1
0.106849	1203	0.975003	0.00454694	type=1
0.115068	1202	0.975003	0.00454694	type=1
0.123288	1201	0.975003	0.00454694	type=1
0.134247	1200	0.973378	0.00469743	type=1
0.136986	1198	0.972565	0.00477108	type=1
0.142466	1197	0.971753	0.00484373	type=1
0.153425	1196	0.97094	0.00491543	type=1
0.158904	1195	0.969315	0.00505612	type=1
0.161644	1191	0.969315	0.00505612	type=1
0.164384	1190	0.969315	0.00505612	type=1
0.167123	1188	0.966868	0.00526264	type=1
0.169863	1185	0.966052	0.00532992	type=1
0.172603	1184	0.96442	0.00546234	type=1
0.178082	1181	0.963603	0.00552764	type=1
0.183562	1178	0.962785	0.00559249	type=1
0.189041	1177	0.961967	0.00565672	type=1
0.19726	1174	0.961148	0.00572054	type=1
0.208219	1172	0.961148	0.00572054	type=1
0.210959	1171	0.958685	0.00590915	type=1
0.216438	1167	0.957864	0.00597101	type=1
0.224658	1166	0.957864	0.00597101	type=1
0.227397	1165	0.957042	0.00603244	type=1
0.230137	1163	0.955396	0.00615399	type=1
0.235616	1159	0.952923	0.0063333	type=1
0.238356	1154	0.951271	0.00645098	type=1
0.241096	1150	0.949617	0.00656735	type=1
0.243836	1146	0.946303	0.00679606	type=1
0.246575	1141	0.943814	0.00696397	type=1
0.249315	1136	0.942153	0.00707456	type=1
0.252055	1132	0.937991	0.00734633	type=1
0.254795	1123	0.937156	0.00740015	type=1
0.263014	1122	0.937156	0.00740015	type=1
0.265753	1121	0.93632	0.00745378	type=1
0.271233	1120	0.935484	0.00750711	type=1
0.273973	1119	0.934648	0.00756016	type=1
0.287671	1116	0.933811	0.00761312	type=1
0.290411	1114	0.932972	0.00766591	type=1
0.293151	1113	0.932134	0.00771843	type=1
0.29589	1112	0.932134	0.00771843	type=1
0.29863	1111	0.932134	0.00771843	type=1
0.30137	1110	0.931294	0.00777088	type=1
0.306849	1109	0.931294	0.00777088	type=1
0.312329	1108	0.930454	0.00782316	type=1
0.315068	1105	0.929612	0.00787537	type=1
0.326027	1104	0.92877	0.00792734	type=1
0.328767	1101	0.92877	0.00792734	type=1
0.334247	1100	0.92877	0.00792734	type=1
0.336986	1099	0.92877	0.00792734	type=1
0.339726	1098	0.92877	0.00792734	type=1
0.342466	1097	0.927923	0.00797963	type=1
0.345205	1096	0.927923	0.00797963	type=1
0.347945	1095	0.927076	0.00803176	type=1
0.353425	1094	0.927076	0.00803176	type=1
0.358904	1093	0.926228	0.00808375	type=1
0.364384	1092	0.925379	0.0081355	type=1
0.372603	1090	0.925379	0.0081355	type=1
0.375342	1089	0.925379	0.0081355	type=1
0.383562	1088	0.925379	0.0081355	type=1
0.389041	1087	0.925379	0.0081355	type=1
0.394521	1086	0.925379	0.0081355	type=1
0.4	1085	0.925379	0.0081355	type=1
0.40274	1083	0.924525	0.00818778	type=1
0.405479	1080	0.923669	0.00824002	type=1
0.408219	1079	0.922813	0.00829202	type=1
0.413699	1078	0.922813	0.00829202	type=1
0.416438	1077	0.922813	0.00829202	type=1
0.419178	1076	0.921955	0.00834399	type=1
0.424658	1075	0.921955	0.00834399	type=1
0.430137	1074	0.921955	0.00834399	type=1
0.435616	1073	0.921096	0.00839593	type=1
0.441096	1072	0.920237	0.00844764	type=1
0.446575	1070	0.919377	0.00849922	type=1
0.454795	1069	0.918517	0.0085506	type=1
0.457534	1068	0.917657	0.00860176	type=1
0.460274	1066	0.914213	0.00880474	type=1
0.463014	1062	0.913352	0.008855	type=1
0.468493	1061	0.912492	0.00890507	type=1
0.471233	1057	0.910765	0.0090052	type=1
0.473973	1055	0.910765	0.0090052	type=1
0.476712	1054	0.909901	0.00905509	type=1
0.479452	1051	0.907304	0.00920426	type=1
0.482192	1043	0.904694	0.00935329	type=1
0.484932	1040	0.903824	0.00940263	type=1
0.487671	1038	0.902953	0.00945191	type=1
0.490411	1033	0.901205	0.00955073	type=1
0.493151	1028	0.899452	0.00964949	type=1
0.49589	1022	0.895931	0.00984669	type=1
0.49863	1017	0.89505	0.00989571	type=1
0.50137	1013	0.893283	0.0099939	type=1
0.50411	1010	0.893283	0.0099939	type=1
0.509589	1007	0.892396	0.0100432	type=1
0.512329	1006	0.892396	0.0100432	type=1
0.520548	1005	0.891508	0.0100924	type=1
0.523288	1003	0.889731	0.0101906	type=1
0.526027	1001	0.889731	0.0101906	type=1
0.528767	1000	0.889731	0.0101906	type=1
0.545205	999	0.88884	0.0102397	type=1
0.547945	996	0.88884	0.0102397	type=1
0.550685	995	0.887053	0.0103381	type=1
0.553425	990	0.887053	0.0103381	type=1
0.561644	989	0.887053	0.0103381	type=1
0.567123	988	0.886156	0.0103875	type=1
0.572603	987	0.885258	0.0104369	type=1
0.575342	984	0.884358	0.0104863	type=1
0.578082	982	0.883457	0.0105357	type=1
0.586301	981	0.882557	0.0105849	type=1
0.589041	979	0.882557	0.0105849	type=1
0.60274	978	0.882557	0.0105849	type=1
0.605479	977	0.882557	0.0105849	type=1
0.608219	975	0.882557	0.0105849	type=1
0.613699	974	0.881651	0.0106346	type=1
0.630137	972	0.879837	0.0107339	type=1
0.632877	970	0.879837	0.0107339	type=1
0.635616	969	0.879837	0.0107339	type=1
0.643836	968	0.878928	0.0107836	type=1
0.657534	967	0.878019	0.0108331	type=1
0.671233	966	0.87711	0.0108825	type=1
0.679452	964	0.87711	0.0108825	type=1
0.682192	962	0.87711	0.0108825	type=1
0.684932	961	0.87711	0.0108825	type=1
0.687671	960	0.87711	0.0108825	type=1
0.690411	959	0.874366	0.0110318	type=1
0.69589	954	0.87345	0.0110815	type=1
0.709589	953	0.87345	0.0110815	type=1
0.717808	950	0.871611	0.0111813	type=1
0.720548	946	0.870689	0.0112312	type=1
0.723288	944	0.868845	0.0113309	type=1
0.728767	942	0.867	0.0114301	type=1
0.731507	937	0.866075	0.0114799	type=1
0.734247	934	0.865147	0.0115298	type=1
0.736986	932	0.863291	0.0116294	type=1
0.739726	929	0.861432	0.0117288	type=1
0.742466	927	0.858645	0.0118772	type=1
0.745205	920	0.856778	0.0119765	type=1
0.747945	917	0.853041	0.0121743	type=1
0.753425	907	0.853041	0.0121743	type=1
0.756164	905	0.852098	0.0122244	type=1
0.758904	900	0.852098	0.0122244	type=1
0.764384	899	0.852098	0.0122244	type=1
0.767123	897	0.851148	0.0122752	type=1
0.778082	894	0.850196	0.0123261	type=1
0.780822	892	0.849243	0.012377	type=1
0.786301	891	0.846384	0.0125293	type=1
0.791781	887	0.845429	0.0125799	type=1
0.794521	883	0.845429	0.0125799	type=1
0.80274	880	0.845429	0.0125799	type=1
0.805479	878	0.844466	0.0126315	type=1
0.810959	875	0.844466	0.0126315	type=1
0.819178	874	0.842534	0.0127349	type=1
0.824658	871	0.840599	0.0128382	type=1
0.827397	869	0.840599	0.0128382	type=1
0.830137	868	0.840599	0.0128382	type=1
0.832877	867	0.840599	0.0128382	type=1
0.838356	865	0.840599	0.0128382	type=1
0.871233	864	0.839626	0.0128904	type=1
0.873973	863	0.839626	0.0128904	type=1
0.879452	862	0.838652	0.0129425	type=1
0.882192	860	0.835727	0.0130988	type=1
0.890411	855	0.835727	0.0130988	type=1
0.893151	854	0.834748	0.0131511	type=1
0.89589	852	0.833768	0.0132035	type=1
0.90137	848	0.833768	0.0132035	type=1
0.90411	847	0.833768	0.0132035	type=1
0.909589	846	0.833768	0.0132035	type=1
0.915068	845	0.832782	0.0132565	type=1
0.917808	843	0.832782	0.0132565	type=1
0.920548	842	0.829815	0.0134157	type=1
0.926027	839	0.829815	0.0134157	type=1
0.928767	838	0.829815	0.0134157	type=1
0.931507	837	0.829815	0.0134157	type=1
0.934247	836	0.829815	0.0134157	type=1
0.936986	833	0.828818	0.0134693	type=1
0.939726	832	0.823838	0.0137364	type=1
0.942466	827	0.822841	0.0137896	type=1
0.945205	825	0.821844	0.0138429	type=1
0.950685	822	0.820844	0.0138963	type=1
0.953425	819	0.819842	0.0139499	type=1
0.956164	817	0.817835	0.0140571	type=1
0.958904	815	0.816832	0.0141106	type=1
0.961644	811	0.816832	0.0141106	type=1
0.972603	810	0.815823	0.0141646	type=1
0.975342	807	0.813801	0.0142729	type=1
0.978082	803	0.813801	0.0142729	type=1
0.980822	799	0.810746	0.0144372	type=1
0.983562	793	0.809723	0.0144922	type=1
0.986301	790	0.807673	0.0146026	type=1
0.989041	787	0.807673	0.0146026	type=1
0.991781	786	0.807673	0.0146026	type=1
0.994521	785	0.805616	0.0147136	type=1
0.99726	781	0.804584	0.0147693	type=1
1	775	0.799393	0.0150503	type=1
1.00274	765	0.798348	0.015107	type=1
1.00548	762	0.797301	0.015164	type=1
1.00822	761	0.797301	0.015164	type=1
1.01096	760	0.796251	0.015221	type=1
1.01644	759	0.795202	0.015278	type=1
1.01918	757	0.794152	0.0153351	type=1
1.02192	756	0.793101	0.0153921	type=1
1.02466	755	0.793101	0.0153921	type=1
1.03288	754	0.789946	0.0155633	type=1
1.03562	749	0.789946	0.0155633	type=1
1.04384	747	0.788888	0.0156208	type=1
1.04932	744	0.787828	0.0156786	type=1
1.05205	743	0.787828	0.0156786	type=1
1.05479	741	0.787828	0.0156786	type=1
1.05753	739	0.786762	0.015737	type=1
1.06301	738	0.786762	0.015737	type=1
1.06849	737	0.785694	0.0157954	type=1
1.07671	735	0.785694	0.0157954	type=1
1.08219	734	0.785694	0.0157954	type=1
1.08767	733	0.784623	0.0158543	type=1
1.09863	732	0.784623	0.0158543	type=1
1.10411	731	0.781402	0.0160311	type=1
1.10685	726	0.780326	0.0160903	type=1
1.11233	723	0.780326	0.0160903	type=1
1.11507	722	0.780326	0.0160903	type=1
1.11781	721	0.780326	0.0160903	type=1
1.12329	719	0.780326	0.0160903	type=1
1.12877	718	0.778153	0.0162107	type=1
1.13151	715	0.777064	0.016271	type=1
1.13425	713	0.777064	0.016271	type=1
1.13699	711	0.775971	0.0163318	type=1
1.14521	710	0.774878	0.0163925	type=1
1.14795	709	0.774878	0.0163925	type=1
1.15068	707	0.773782	0.0164535	type=1
1.15616	705	0.773782	0.0164535	type=1
1.1589	702	0.77268	0.0165151	type=1
1.16438	700	0.77268	0.0165151	type=1
1.16986	699	0.770469	0.0166389	type=1
1.1726	694	0.769359	0.0167013	type=1
1.17534	693	0.769359	0.0167013	type=1
1.17808	691	0.769359	0.0167013	type=1
1.18082	690	0.769359	0.0167013	type=1
1.18356	689	0.769359	0.0167013	type=1
1.18904	686	0.768238	0.0167649	type=1
1.19452	683	0.767113	0.0168288	type=1
1.2	682	0.767113	0.0168288	type=1
1.20274	681	0.767113	0.0168288	type=1
1.20822	680	0.767113	0.0168288	type=1
1.2137	677	0.767113	0.0168288	type=1
1.21918	675	0.767113	0.0168288	type=1
1.22192	671	0.767113	0.0168288	type=1
1.22466	669	0.767113	0.0168288	type=1
1.2274	667	0.767113	0.0168288	type=1
1.23288	664	0.765958	0.0168962	type=1
1.23562	663	0.764802	0.0169634	type=1
1.23836	661	0.762488	0.0170982	type=1
1.2411	659	0.759017	0.0173	type=1
1.24384	655	0.757858	0.0173673	type=1
1.24658	653	0.749734	0.0178387	type=1
1.24932	639	0.748561	0.0179073	type=1
1.25205	634	0.748561	0.0179073	type=1
1.25479	632	0.748561	0.0179073	type=1
1.25753	631	0.748561	0.0179073	type=1
1.26027	630	0.748561	0.0179073	type=1
1.26301	629	0.747371	0.0179778	type=1
1.27123	627	0.747371	0.0179778	type=1
1.27397	625	0.747371	0.0179778	type=1
1.27671	624	0.746173	0.0180492	type=1
1.28219	623	0.746173	0.0180492	type=1
1.28493	621	0.742568	0.0182645	type=1
1.29589	618	0.741367	0.0183361	type=1
1.29863	615	0.738956	0.0184802	type=1
1.30685	613	0.738956	0.0184802	type=1
1.30959	610	0.738956	0.0184802	type=1
1.31781	607	0.737738	0.0185536	type=1
1.32603	606	0.736521	0.018627	type=1
1.32877	605	0.735304	0.0187003	type=1
1.33151	603	0.735304	0.0187003	type=1
1.33425	602	0.735304	0.0187003	type=1
1.33973	601	0.735304	0.0187003	type=1
1.34247	600	0.734078	0.0187746	type=1
1.34521	597	0.734078	0.0187746	type=1
1.34795	596	0.734078	0.0187746	type=1
1.35068	595	0.734078	0.0187746	type=1
1.35616	594	0.734078	0.0187746	type=1
1.3589	593	0.734078	0.0187746	type=1
1.36164	592	0.731598	0.0189264	type=1
1.36986	589	0.731598	0.0189264	type=1
1.37534	588	0.731598	0.0189264	type=1
1.38356	587	0.731598	0.0189264	type=1
1.3863	586	0.731598	0.0189264	type=1
1.38904	585	0.729097	0.0190807	type=1
1.39178	583	0.729097	0.0190807	type=1
1.39452	581	0.729097	0.0190807	type=1
1.40274	580	0.72784	0.0191586	type=1
1.40548	576	0.72784	0.0191586	type=1
1.41096	574	0.72784	0.0191586	type=1
1.4137	573	0.7253	0.0193175	type=1
1.41644	571	0.724029	0.0193968	type=1
1.41918	570	0.724029	0.0193968	type=1
1.42466	569	0.724029	0.0193968	type=1
1.4274	567	0.722752	0.019477	type=1
1.43014	566	0.722752	0.019477	type=1
1.43288	565	0.720194	0.0196377	type=1
1.43836	563	0.717636	0.0197983	type=1
1.4411	557	0.717636	0.0197983	type=1
1.44384	555	0.717636	0.0197983	type=1
1.44658	550	0.717636	0.0197983	type=1
1.44932	549	0.717636	0.0197983	type=1
1.45205	548	0.717636	0.0197983	type=1
1.45753	547	0.7137	0.0200513	type=1
1.46301	539	0.712376	0.0201371	type=1
1.46575	537	0.712376	0.0201371	type=1
1.46849	535	0.712376	0.0201371	type=1
1.47123	533	0.711039	0.0202245	type=1
1.47397	531	0.7097	0.0203122	type=1
1.47671	530	0.708361	0.0203998	type=1
1.47945	527	0.708361	0.0203998	type=1
1.48219	525	0.707012	0.0204887	type=1
1.49041	521	0.707012	0.0204887	type=1
1.49589	520	0.707012	0.0204887	type=1
1.49863	518	0.707012	0.0204887	type=1
1.50137	516	0.705641	0.0205803	type=1
1.50411	512	0.704263	0.0206729	type=1
1.50685	509	0.70288	0.0207663	type=1
1.50959	508	0.701496	0.0208595	type=1
1.51233	507	0.701496	0.0208595	type=1
1.51507	506	0.70011	0.0209531	type=1
1.52329	502	0.70011	0.0209531	type=1
1.52603	501	0.70011	0.0209531	type=1
1.52877	499	0.70011	0.0209531	type=1
1.53151	498	0.70011	0.0209531	type=1
1.53425	497	0.697292	0.0211462	type=1
1.53699	492	0.697292	0.0211462	type=1
1.53973	490	0.695869	0.0212447	type=1
1.54247	488	0.695869	0.0212447	type=1
1.55068	485	0.695869	0.0212447	type=1
1.55342	483	0.695869	0.0212447	type=1
1.55616	482	0.694426	0.021346	type=1
1.56438	480	0.694426	0.021346	type=1
1.56986	479	0.692976	0.021448	type=1
1.5726	478	0.691526	0.02155	type=1
1.57808	475	0.691526	0.02155	type=1
1.59178	474	0.691526	0.02155	type=1
1.6	472	0.691526	0.02155	type=1
1.61096	471	0.691526	0.02155	type=1
1.62192	468	0.691526	0.02155	type=1
1.62466	467	0.690045	0.0216564	type=1
1.6274	466	0.690045	0.0216564	type=1
1.63014	465	0.690045	0.0216564	type=1
1.63288	463	0.690045	0.0216564	type=1
1.63562	462	0.690045	0.0216564	type=1
1.64384	461	0.690045	0.0216564	type=1
1.64932	460	0.690045	0.0216564	type=1
1.65205	459	0.690045	0.0216564	type=1
1.65753	458	0.690045	0.0216564	type=1
1.66301	457	0.690045	0.0216564	type=1
1.66849	456	0.690045	0.0216564	type=1
1.67123	454	0.690045	0.0216564	type=1
1.67397	453	0.690045	0.0216564	type=1
1.67671	451	0.690045	0.0216564	type=1
1.67945	449	0.690045	0.0216564	type=1
1.68767	448	0.688505	0.0217714	type=1
1.69315	445	0.688505	0.0217714	type=1
1.69589	444	0.688505	0.0217714	type=1
1.70137	442	0.688505	0.0217714	type=1
1.70685	441	0.688505	0.0217714	type=1
1.70959	440	0.688505	0.0217714	type=1
1.71233	436	0.686926	0.0218921	type=1
1.71507	433	0.686926	0.0218921	type=1
1.71781	432	0.683746	0.0221367	type=1
1.72055	430	0.682156	0.0222588	type=1
1.72329	427	0.682156	0.0222588	type=1
1.72877	425	0.68055	0.0223831	type=1
1.73151	423	0.68055	0.0223831	type=1
1.73699	422	0.678938	0.0225085	type=1
1.73973	421	0.677325	0.0226337	type=1
1.74247	418	0.677325	0.0226337	type=1
1.74521	417	0.675701	0.0227607	type=1
1.75068	412	0.675701	0.0227607	type=1
1.75616	411	0.675701	0.0227607	type=1
1.76438	409	0.675701	0.0227607	type=1
1.76712	407	0.674041	0.0228933	type=1
1.76986	405	0.672376	0.0230264	type=1
1.7726	404	0.672376	0.0230264	type=1
1.77534	403	0.670708	0.02316	type=1
1.77808	402	0.670708	0.02316	type=1
1.78082	401	0.670708	0.02316	type=1
1.78356	399	0.670708	0.02316	type=1
1.7863	397	0.670708	0.02316	type=1
1.79726	396	0.669014	0.0232976	type=1
1.80274	395	0.66732	0.0234351	type=1
1.81096	392	0.665618	0.0235739	type=1
1.82192	389	0.663907	0.023714	type=1
1.82466	387	0.663907	0.023714	type=1
1.8274	386	0.662187	0.0238555	type=1
1.83288	384	0.660463	0.0239976	type=1
1.86027	382	0.660463	0.0239976	type=1
1.86301	378	0.660463	0.0239976	type=1
1.87123	377	0.660463	0.0239976	type=1
1.88219	376	0.660463	0.0239976	type=1
1.88493	375	0.660463	0.0239976	type=1
1.89041	373	0.660463	0.0239976	type=1
1.89863	372	0.660463	0.0239976	type=1
1.90137	370	0.660463	0.0239976	type=1
1.91233	369	0.660463	0.0239976	type=1
1.91507	368	0.660463	0.0239976	type=1
1.91781	366	0.660463	0.0239976	type=1
1.92055	365	0.660463	0.0239976	type=1
1.92329	363	0.658643	0.0241556	type=1
1.92877	361	0.654994	0.024473	type=1
1.93151	359	0.654994	0.024473	type=1
1.93425	356	0.654994	0.024473	type=1
1.93699	355	0.654994	0.024473	type=1
1.94521	354	0.654994	0.024473	type=1
1.94795	353	0.654994	0.024473	type=1
1.95342	352	0.654994	0.024473	type=1
1.95616	351	0.651262	0.0248043	type=1
1.9589	349	0.649396	0.0249697	type=1
1.96712	346	0.649396	0.0249697	type=1
1.96986	345	0.649396	0.0249697	type=1
1.97534	343	0.647503	0.0251398	type=1
1.97808	340	0.647503	0.0251398	type=1
1.98082	339	0.647503	0.0251398	type=1
1.9863	338	0.647503	0.0251398	type=1
1.98904	337	0.645581	0.0253149	type=1
1.99452	334	0.645581	0.0253149	type=1
1.99726	326	0.645581	0.0253149	type=1
2	323	0.645581	0.0253149	type=1
2.00548	322	0.645581	0.0253149	type=1
2.00822	320	0.641546	0.0257001	type=1
2.01096	317	0.641546	0.0257001	type=1
2.0137	316	0.641546	0.0257001	type=1
2.01644	315	0.63951	0.0258961	type=1
2.01918	314	0.637473	0.0260918	type=1
2.03562	310	0.637473	0.0260918	type=1
2.03836	308	0.637473	0.0260918	type=1
2.04658	307	0.637473	0.0260918	type=1
2.04932	306	0.63539	0.0262963	type=1
2.05205	305	0.633307	0.0265006	type=1
2.06027	304	0.633307	0.0265006	type=1
2.06849	303	0.633307	0.0265006	type=1
2.07123	302	0.633307	0.0265006	type=1
2.07397	300	0.631196	0.0267101	type=1
2.07945	299	0.631196	0.0267101	type=1
2.08219	298	0.631196	0.0267101	type=1
2.08767	296	0.631196	0.0267101	type=1
2.09041	295	0.631196	0.0267101	type=1
2.09315	294	0.629049	0.0269265	type=1
2.09589	292	0.629049	0.0269265	type=1
2.10959	291	0.629049	0.0269265	type=1
2.11233	288	0.629049	0.0269265	type=1
2.11507	287	0.629049	0.0269265	type=1
2.11781	286	0.629049	0.0269265	type=1
2.12329	285	0.629049	0.0269265	type=1
2.13151	284	0.629049	0.0269265	type=1
2.13973	283	0.629049	0.0269265	type=1
2.14521	282	0.629049	0.0269265	type=1
2.14795	281	0.629049	0.0269265	type=1
2.15068	279	0.629049	0.0269265	type=1
2.15616	278	0.629049	0.0269265	type=1
2.16712	276	0.62677	0.0271701	type=1
2.16986	272	0.62677	0.0271701	type=1
2.17534	269	0.62677	0.0271701	type=1
2.18082	268	0.62677	0.0271701	type=1
2.1863	267	0.622075	0.0276854	type=1
2.18904	264	0.622075	0.0276854	type=1
2.19452	263	0.622075	0.0276854	type=1
2.20548	262	0.622075	0.0276854	type=1
2.20822	260	0.622075	0.0276854	type=1
2.21096	257	0.622075	0.0276854	type=1
2.2137	256	0.622075	0.0276854	type=1
2.21644	255	0.622075	0.0276854	type=1
2.21918	252	0.619606	0.0279694	type=1
2.22192	248	0.614609	0.0285495	type=1
2.22466	245	0.614609	0.0285495	type=1
2.23014	244	0.614609	0.0285495	type=1
2.23288	243	0.614609	0.0285495	type=1
2.23562	242	0.61207	0.0288482	type=1
2.23836	241	0.61207	0.0288482	type=1
2.2411	238	0.61207	0.0288482	type=1
2.24384	237	0.609487	0.0291564	type=1
2.25205	232	0.60686	0.0294747	type=1
2.25753	227	0.60686	0.0294747	type=1
2.26301	226	0.60686	0.0294747	type=1
2.26575	223	0.60686	0.0294747	type=1
2.27123	222	0.60686	0.0294747	type=1
2.27397	219	0.604089	0.0298279	type=1
2.27671	217	0.604089	0.0298279	type=1
2.27945	216	0.604089	0.0298279	type=1
2.28767	215	0.604089	0.0298279	type=1
2.29041	214	0.604089	0.0298279	type=1
2.29315	213	0.604089	0.0298279	type=1
2.29589	212	0.604089	0.0298279	type=1
2.29863	210	0.604089	0.0298279	type=1
2.30137	208	0.604089	0.0298279	type=1
2.31507	205	0.604089	0.0298279	type=1
2.32329	204	0.604089	0.0298279	type=1
2.32603	203	0.604089	0.0298279	type=1
2.32877	202	0.604089	0.0298279	type=1
2.33699	201	0.604089	0.0298279	type=1
2.33973	200	0.604089	0.0298279	type=1
2.34247	198	0.604089	0.0298279	type=1
2.34795	197	0.604089	0.0298279	type=1
2.35616	196	0.604089	0.0298279	type=1
2.3589	195	0.604089	0.0298279	type=1
2.36438	193	0.604089	0.0298279	type=1
2.36712	192	0.600943	0.0302815	type=1
2.37808	191	0.600943	0.0302815	type=1
2.38082	190	0.600943	0.0302815	type=1
2.38356	189	0.600943	0.0302815	type=1
2.38904	187	0.600943	0.0302815	type=1
2.39726	185	0.600943	0.0302815	type=1
2.4	183	0.600943	0.0302815	type=1
2.40274	182	0.600943	0.0302815	type=1
2.40548	180	0.600943	0.0302815	type=1
2.41096	179	0.600943	0.0302815	type=1
2.4137	178	0.600943	0.0302815	type=1
2.41644	177	0.600943	0.0302815	type=1
2.41918	175	0.600943	0.0302815	type=1
2.4274	174	0.600943	0.0302815	type=1
2.43014	173	0.597469	0.0308314	type=1
2.43562	172	0.593995	0.031378	type=1
2.43836	170	0.593995	0.031378	type=1
2.4411	169	0.593995	0.031378	type=1
2.44384	168	0.593995	0.031378	type=1
2.44658	166	0.593995	0.031378	type=1
2.44932	163	0.590351	0.0319757	type=1
2.45205	159	0.590351	0.0319757	type=1
2.45479	158	0.590351	0.0319757	type=1
2.45753	157	0.586591	0.0326079	type=1
2.46301	155	0.586591	0.0326079	type=1
2.46575	154	0.582782	0.0332524	type=1
2.46849	151	0.582782	0.0332524	type=1
2.47123	149	0.582782	0.0332524	type=1
2.47397	148	0.578844	0.0339365	type=1
2.47671	147	0.578844	0.0339365	type=1
2.48219	146	0.578844	0.0339365	type=1
2.48493	145	0.578844	0.0339365	type=1
2.49041	144	0.578844	0.0339365	type=1
2.49315	143	0.578844	0.0339365	type=1
2.49589	138	0.578844	0.0339365	type=1
2.49863	135	0.578844	0.0339365	type=1
2.50137	131	0.578844	0.0339365	type=1
2.50685	123	0.578844	0.0339365	type=1
2.50959	120	0.578844	0.0339365	type=1
2.51233	119	0.578844	0.0339365	type=1
2.51507	118	0.578844	0.0339365	type=1
2.52055	117	0.578844	0.0339365	type=1
2.52877	115	0.578844	0.0339365	type=1
2.54521	113	0.578844	0.0339365	type=1
2.55068	112	0.578844	0.0339365	type=1
2.55616	111	0.578844	0.0339365	type=1
2.5589	110	0.578844	0.0339365	type=1
2.56438	109	0.578844	0.0339365	type=1
2.56986	108	0.573484	0.0351883	type=1
2.5863	105	0.562561	0.0377246	type=1
2.58904	100	0.562561	0.0377246	type=1
2.59452	97	0.562561	0.0377246	type=1
2.59726	96	0.562561	0.0377246	type=1
2.60274	95	0.562561	0.0377246	type=1
2.60548	94	0.562561	0.0377246	type=1
2.60822	93	0.562561	0.0377246	type=1
2.61096	92	0.562561	0.0377246	type=1
2.6137	91	0.562561	0.0377246	type=1
2.61644	90	0.562561	0.0377246	type=1
2.61918	89	0.562561	0.0377246	type=1
2.62466	88	0.562561	0.0377246	type=1
2.6274	87	0.556095	0.0394563	type=1
2.63288	83	0.556095	0.0394563	type=1
2.63562	82	0.556095	0.0394563	type=1
2.6411	80	0.556095	0.0394563	type=1
2.64384	77	0.556095	0.0394563	type=1
2.64658	76	0.556095	0.0394563	type=1
2.64932	75	0.556095	0.0394563	type=1
2.65205	74	0.556095	0.0394563	type=1
2.65753	72	0.556095	0.0394563	type=1
2.66027	69	0.556095	0.0394563	type=1
2.66301	68	0.556095	0.0394563	type=1
2.66575	67	0.556095	0.0394563	type=1
2.66849	64	0.556095	0.0394563	type=1
2.67123	61	0.556095	0.0394563	type=1
2.67397	60	0.556095	0.0394563	type=1
2.67945	59	0.556095	0.0394563	type=1
2.68493	58	0.556095	0.0394563	type=1
2.69315	57	0.556095	0.0394563	type=1
2.69589	55	0.556095	0.0394563	type=1
2.69863	53	0.556095	0.0394563	type=1
2.70137	50	0.556095	0.0394563	type=1
2.70411	48	0.556095	0.0394563	type=1
2.70685	46	0.556095	0.0394563	type=1
2.70959	45	0.556095	0.0394563	type=1
2.71781	43	0.556095	0.0394563	type=1
2.72055	41	0.556095	0.0394563	type=1
2.72329	40	0.556095	0.0394563	type=1
2.72877	39	0.541836	0.0472394	type=1
2.73425	37	0.541836	0.0472394	type=1
2.73699	33	0.541836	0.0472394	type=1
2.73973	31	0.541836	0.0472394	type=1
2.74247	30	0.541836	0.0472394	type=1
2.74521	27	0.541836	0.0472394	type=1
2.74795	24	0.541836	0.0472394	type=1
2.75342	22	0.541836	0.0472394	type=1
2.7589	21	0.541836	0.0472394	type=1
2.77808	20	0.541836	0.0472394	type=1
2.78082	19	0.541836	0.0472394	type=1
2.80274	17	0.541836	0.0472394	type=1
2.81918	16	0.541836	0.0472394	type=1
2.83014	14	0.541836	0.0472394	type=1
2.83562	13	0.541836	0.0472394	type=1
2.84384	12	0.541836	0.0472394	type=1
2.86575	11	0.541836	0.0472394	type=1
2.87671	10	0.541836	0.0472394	type=1
2.87945	9	0.541836	0.0472394	type=1
2.88767	8	0.541836	0.0472394	type=1
2.89589	7	0.541836	0.0472394	type=1
2.89863	6	0.541836	0.0472394	type=1
2.93151	5	0.541836	0.0472394	type=1
2.93425	4	0.541836	0.0472394	type=1
2.94521	3	0.541836	0.0472394	type=1
2.94795	2	0.541836	0.0472394	type=1
2.96986	1	0.541836	0.0472394	type=1
0	31296	0.999553	0.000119584	type=2
0.00273973	31281	0.999521	0.000123783	type=2
0.00821918	31280	0.999521	0.000123783	type=2
0.0136986	31279	0.999489	0.000127845	type=2
0.0164384	31278	0.999457	0.000131782	type=2
0.0191781	31276	0.999233	0.000156602	type=2
0.0219178	31269	0.999201	0.000159835	type=2
0.0246575	31267	0.999137	0.000166111	type=2
0.030137	31265	0.999105	0.000169163	type=2
0.0328767	31263	0.998914	0.00018643	type=2
0.0356164	31257	0.998722	0.000202234	type=2
0.0383562	31248	0.996772	0.000321703	type=2
0.0410959	31184	0.99479	0.000409117	type=2
0.0438356	31119	0.994471	0.000421552	type=2
0.0465753	31108	0.994343	0.000426428	type=2
0.0493151	31104	0.994215	0.000431249	type=2
0.0520548	31100	0.994023	0.000438384	type=2
0.0547945	31094	0.99364	0.000452324	type=2
0.0575342	31082	0.992617	0.0004876	type=2
0.060274	31049	0.992009	0.00050742	type=2
0.0630137	31029	0.991338	0.000528489	type=2
0.0657534	31007	0.990762	0.000545925	type=2
0.0684932	30988	0.989899	0.000571118	type=2
0.0712329	30959	0.988364	0.000613461	type=2
0.0739726	30908	0.985966	0.000674562	type=2
0.0767123	30826	0.980688	0.000793479	type=2
0.0794521	30650	0.978865	0.000830901	type=2
0.0821918	30588	0.976112	0.000884632	type=2
0.0849315	30497	0.974896	0.000907459	type=2
0.0876712	30458	0.974352	0.000917506	type=2
0.090411	30440	0.974032	0.00092337	type=2
0.0931507	30428	0.973744	0.00092862	type=2
0.0958904	30419	0.973392	0.000935002	type=2
0.0986301	30406	0.973296	0.000936735	type=2
0.10137	30403	0.973136	0.000939619	type=2
0.10411	30398	0.973008	0.00094192	type=2
0.106849	30394	0.972848	0.000944789	type=2
0.109589	30389	0.972719	0.000947079	type=2
0.112329	30383	0.972527	0.000950505	type=2
0.115068	30375	0.972015	0.000959588	type=2
0.117808	30359	0.971695	0.000965227	type=2
0.120548	30349	0.971471	0.000969157	type=2
0.123288	30342	0.971343	0.000971396	type=2
0.126027	30337	0.971119	0.000975304	type=2
0.128767	30326	0.970862	0.000979755	type=2
0.131507	30317	0.970606	0.000984188	type=2
0.134247	30307	0.970286	0.000989705	type=2
0.136986	30296	0.970094	0.000993003	type=2
0.139726	30289	0.969966	0.000995196	type=2
0.142466	30285	0.969613	0.00100121	type=2
0.145205	30271	0.969197	0.00100827	type=2
0.147945	30251	0.968556	0.00101906	type=2
0.150685	30229	0.967755	0.0010324	type=2
0.153425	30199	0.965416	0.00107056	type=2
0.156164	30118	0.96423	0.00108947	type=2
0.158904	30075	0.963492	0.00110108	type=2
0.161644	30049	0.962082	0.00112302	type=2
0.164384	30001	0.960895	0.0011412	type=2
0.167123	29959	0.959452	0.00116299	type=2
0.169863	29912	0.958842	0.00117209	type=2
0.172603	29889	0.958361	0.00117924	type=2
0.175342	29873	0.958072	0.00118351	type=2
0.178082	29862	0.95788	0.00118635	type=2
0.180822	29854	0.957784	0.00118777	type=2
0.183562	29850	0.957591	0.0011906	type=2
0.186301	29842	0.957431	0.00119295	type=2
0.189041	29837	0.957302	0.00119484	type=2
0.191781	29827	0.956885	0.00120094	type=2
0.194521	29810	0.956628	0.00120468	type=2
0.19726	29802	0.956468	0.00120702	type=2
0.2	29794	0.956115	0.00121214	type=2
0.20274	29783	0.955794	0.00121678	type=2
0.205479	29771	0.955505	0.00122095	type=2
0.208219	29762	0.954734	0.001232	type=2
0.210959	29733	0.953289	0.00125252	type=2
0.213699	29669	0.952582	0.00126247	type=2
0.216438	29646	0.951908	0.0012719	type=2
0.219178	29619	0.951233	0.00128129	type=2
0.221918	29588	0.950043	0.00129769	type=2
0.224658	29539	0.948113	0.00132398	type=2
0.227397	29455	0.944927	0.00136653	type=2
0.230137	29325	0.937258	0.00146507	type=2
0.232877	28996	0.932797	0.00152031	type=2
0.235616	28799	0.927744	0.00158129	type=2
0.238356	28597	0.922683	0.00164081	type=2
0.241096	28385	0.91745	0.00170095	type=2
0.243836	28140	0.91106	0.00177271	type=2
0.246575	27865	0.905174	0.00183734	type=2
0.249315	27616	0.898619	0.00190787	type=2
0.252055	27333	0.895397	0.00194207	type=2
0.254795	27202	0.894212	0.00195457	type=2
0.257534	27152	0.893521	0.00196185	type=2
0.260274	27116	0.892927	0.00196808	type=2
0.263014	27086	0.892334	0.00197431	type=2
0.265753	27058	0.891773	0.00198018	type=2
0.268493	27033	0.890487	0.00199363	type=2
0.271233	26983	0.889893	0.00199983	type=2
0.273973	26951	0.889497	0.00200396	type=2
0.276712	26931	0.889364	0.00200533	type=2
0.279452	26920	0.888968	0.00200946	type=2
0.282192	26905	0.888472	0.00201461	type=2
0.284932	26885	0.887745	0.00202216	type=2
0.287671	26850	0.886357	0.00203653	type=2
0.290411	26790	0.885794	0.00204234	type=2
0.293151	26761	0.885099	0.00204952	type=2
0.29589	26722	0.884735	0.00205327	type=2
0.29863	26705	0.884437	0.00205634	type=2
0.30137	26690	0.883906	0.0020618	type=2
0.30411	26661	0.882912	0.00207202	type=2
0.306849	26616	0.880059	0.00210121	type=2
0.309589	26507	0.879096	0.00211102	type=2
0.312329	26463	0.878797	0.00211406	type=2
0.315068	26446	0.878299	0.00211913	type=2
0.317808	26416	0.877601	0.00212622	type=2
0.320548	26380	0.877002	0.0021323	type=2
0.323288	26352	0.875903	0.00214343	type=2
0.326027	26297	0.874138	0.00216127	type=2
0.328767	26221	0.873338	0.00216934	type=2
0.331507	26185	0.872971	0.00217303	type=2
0.334247	26161	0.872237	0.00218042	type=2
0.336986	26130	0.871937	0.00218345	type=2
0.339726	26107	0.871803	0.00218479	type=2
0.342466	26100	0.871502	0.00218781	type=2
0.345205	26089	0.871035	0.00219251	type=2
0.347945	26065	0.870801	0.00219486	type=2
0.350685	26056	0.870767	0.00219519	type=2
0.353425	26052	0.870734	0.00219553	type=2
0.356164	26046	0.870567	0.00219721	type=2
0.358904	26038	0.870366	0.00219922	type=2
0.361644	26030	0.870099	0.00220191	type=2
0.364384	26018	0.869664	0.00220626	type=2
0.367123	25993	0.869463	0.00220827	type=2
0.369863	25979	0.869396	0.00220895	type=2
0.372603	25972	0.869262	0.00221029	type=2
0.375342	25966	0.869062	0.0022123	type=2
0.378082	25958	0.868827	0.00221465	type=2
0.380822	25945	0.868492	0.002218	type=2
0.383562	25929	0.867856	0.00222437	type=2
0.386301	25904	0.867588	0.00222705	type=2
0.389041	25888	0.867353	0.00222939	type=2
0.391781	25872	0.867186	0.00223107	type=2
0.394521	25857	0.866917	0.00223375	type=2
0.39726	25832	0.866582	0.0022371	type=2
0.4	25810	0.866246	0.00224045	type=2
0.40274	25782	0.865675	0.00224616	type=2
0.405479	25737	0.865406	0.00224885	type=2
0.408219	25716	0.865103	0.00225187	type=2
0.410959	25697	0.864531	0.00225758	type=2
0.413699	25669	0.86416	0.00226128	type=2
0.416438	25647	0.863789	0.00226497	type=2
0.419178	25628	0.863385	0.00226901	type=2
0.421918	25609	0.862711	0.00227572	type=2
0.424658	25576	0.862407	0.00227874	type=2
0.427397	25563	0.862205	0.00228076	type=2
0.430137	25552	0.862036	0.00228244	type=2
0.432877	25542	0.861698	0.00228579	type=2
0.435616	25524	0.861395	0.00228882	type=2
0.438356	25511	0.861023	0.00229251	type=2
0.441096	25490	0.86055	0.0022972	type=2
0.443836	25455	0.86028	0.00229989	type=2
0.446575	25433	0.860009	0.00230258	type=2
0.449315	25421	0.859637	0.00230627	type=2
0.452055	25404	0.859231	0.0023103	type=2
0.454795	25380	0.858723	0.00231534	type=2
0.457534	25350	0.85791	0.0023234	type=2
0.460274	25313	0.856283	0.00233949	type=2
0.463014	25235	0.855231	0.00234989	type=2
0.465753	25188	0.854077	0.00236128	type=2
0.468493	25136	0.853262	0.00236932	type=2
0.471233	25095	0.852344	0.00237836	type=2
0.473973	25041	0.850642	0.00239509	type=2
0.476712	24945	0.848868	0.00241251	type=2
0.479452	24857	0.844531	0.00245496	type=2
0.482192	24641	0.842064	0.00247906	type=2
0.484932	24519	0.839694	0.00250217	type=2
0.487671	24401	0.836322	0.00253498	type=2
0.490411	24256	0.834149	0.00255606	type=2
0.493151	24141	0.831351	0.0025832	type=2
0.49589	23999	0.827332	0.00262208	type=2
0.49863	23829	0.823548	0.0026586	type=2
0.50137	23663	0.820137	0.00269145	type=2
0.50411	23476	0.817517	0.00271669	type=2
0.506849	23370	0.816957	0.00272208	type=2
0.509589	23346	0.816467	0.0027268	type=2
0.512329	23321	0.815732	0.00273388	type=2
0.515068	23288	0.815172	0.00273927	type=2
0.517808	23257	0.813875	0.00275175	type=2
0.520548	23201	0.813349	0.00275681	type=2
0.523288	23177	0.812998	0.00276019	type=2
0.526027	23159	0.812822	0.00276187	type=2
0.528767	23141	0.812576	0.00276424	type=2
0.531507	23124	0.812119	0.00276864	type=2
0.534247	23103	0.811452	0.00277506	type=2
0.536986	23075	0.81008	0.00278825	type=2
0.539726	23026	0.809517	0.00279366	type=2
0.542466	23001	0.80913	0.00279738	type=2
0.545205	22971	0.80839	0.00280449	type=2
0.547945	22930	0.808108	0.00280721	type=2
0.550685	22908	0.80772	0.00281094	type=2
0.553425	22882	0.807297	0.00281501	type=2
0.556164	22850	0.805883	0.00282861	type=2
0.558904	22773	0.804857	0.00283849	type=2
0.561644	22729	0.804361	0.00284327	type=2
0.564384	22704	0.803936	0.00284736	type=2
0.567123	22673	0.803653	0.00285009	type=2
0.569863	22647	0.802872	0.00285761	type=2
0.572603	22613	0.802162	0.00286445	type=2
0.575342	22569	0.801273	0.00287302	type=2
0.578082	22508	0.800739	0.00287817	type=2
0.580822	22480	0.799528	0.00288985	type=2
0.583562	22435	0.799314	0.00289191	type=2
0.586301	22422	0.798423	0.00290051	type=2
0.589041	22365	0.798138	0.00290326	type=2
0.591781	22349	0.797995	0.00290464	type=2
0.594521	22335	0.797423	0.00291016	type=2
0.59726	22303	0.797209	0.00291224	type=2
0.6	22288	0.79703	0.00291396	type=2
0.60274	22280	0.796744	0.00291673	type=2
0.605479	22269	0.7966	0.00291811	type=2
0.608219	22264	0.796422	0.00291984	type=2
0.610959	22249	0.796207	0.00292192	type=2
0.613699	22238	0.795813	0.00292572	type=2
0.616438	22217	0.795526	0.00292849	type=2
0.619178	22201	0.795204	0.00293161	type=2
0.621918	22185	0.794881	0.00293473	type=2
0.624658	22167	0.794845	0.00293507	type=2
0.627397	22162	0.79463	0.00293715	type=2
0.630137	22145	0.794236	0.00294097	type=2
0.632877	22128	0.793661	0.00294653	type=2
0.635616	22086	0.793517	0.00294792	type=2
0.638356	22074	0.793158	0.0029514	type=2
0.641096	22051	0.792978	0.00295314	type=2
0.643836	22033	0.792762	0.00295523	type=2
0.646575	22014	0.792546	0.00295733	type=2
0.649315	21993	0.792114	0.00296152	type=2
0.652055	21961	0.791573	0.00296677	type=2
0.654795	21916	0.791356	0.00296888	type=2
0.657534	21895	0.790922	0.00297309	type=2
0.660274	21873	0.790705	0.0029752	type=2
0.663014	21856	0.790452	0.00297766	type=2
0.665753	21841	0.789945	0.00298259	type=2
0.668493	21818	0.789728	0.0029847	type=2
0.671233	21798	0.788931	0.00299246	type=2
0.673973	21766	0.788641	0.00299528	type=2
0.676712	21745	0.788387	0.00299775	type=2
0.679452	21733	0.788206	0.00299951	type=2
0.682192	21721	0.788097	0.00300057	type=2
0.684932	21708	0.787879	0.0030027	type=2
0.687671	21688	0.787407	0.0030073	type=2
0.690411	21646	0.786279	0.00301829	type=2
0.693151	21568	0.785878	0.00302221	type=2
0.69589	21529	0.785623	0.00302471	type=2
0.69863	21508	0.785184	0.003029	type=2
0.70137	21482	0.784673	0.003034	type=2
0.70411	21451	0.784234	0.0030383	type=2
0.706849	21429	0.783685	0.00304367	type=2
0.709589	21399	0.78222	0.00305802	type=2
0.712329	21325	0.78167	0.00306341	type=2
0.715068	21290	0.780899	0.00307097	type=2
0.717808	21255	0.780054	0.00307926	type=2
0.720548	21217	0.779171	0.00308791	type=2
0.723288	21166	0.777809	0.00310128	type=2
0.726027	21093	0.776187	0.00311722	type=2
0.728767	21000	0.77286	0.00314992	type=2
0.731507	20842	0.771117	0.00316709	type=2
0.734247	20752	0.769891	0.00317918	type=2
0.736986	20688	0.768328	0.00319461	type=2
0.739726	20611	0.765942	0.00321817	type=2
0.742466	20511	0.76471	0.00323036	type=2
0.745205	20445	0.76284	0.00324886	type=2
0.747945	20342	0.757365	0.0033031	type=2
0.750685	20124	0.755671	0.00331992	type=2
0.753425	20026	0.754464	0.00333193	type=2
0.756164	19964	0.753594	0.00334059	type=2
0.758904	19921	0.753178	0.00334474	type=2
0.761644	19898	0.752913	0.00334738	type=2
0.764384	19873	0.752269	0.00335381	type=2
0.767123	19841	0.751208	0.00336441	type=2
0.769863	19792	0.750714	0.00336935	type=2
0.772603	19764	0.750258	0.0033739	type=2
0.775342	19745	0.749916	0.00337733	type=2
0.778082	19728	0.749612	0.00338037	type=2
0.780822	19711	0.749156	0.00338494	type=2
0.783562	19686	0.748585	0.00339065	type=2
0.786301	19655	0.747595	0.00340058	type=2
0.789041	19611	0.746985	0.00340669	type=2
0.791781	19570	0.746336	0.00341321	type=2
0.794521	19539	0.745801	0.00341858	type=2
0.79726	19506	0.745534	0.00342127	type=2
0.8	19483	0.745189	0.00342473	type=2
0.80274	19459	0.744653	0.00343013	type=2
0.805479	19426	0.743618	0.00344056	type=2
0.808219	19375	0.743004	0.00344675	type=2
0.810959	19342	0.742351	0.00345335	type=2
0.813699	19301	0.741774	0.00345918	type=2
0.816438	19275	0.741158	0.0034654	type=2
0.819178	19238	0.740542	0.00347164	type=2
0.821918	19210	0.739964	0.00347749	type=2
0.824658	19177	0.738922	0.00348804	type=2
0.827397	19138	0.738536	0.00349196	type=2
0.830137	19109	0.738304	0.00349431	type=2
0.832877	19091	0.737763	0.00349981	type=2
0.835616	19049	0.737646	0.00350099	type=2
0.838356	19039	0.737453	0.00350296	type=2
0.841096	19024	0.73722	0.00350533	type=2
0.843836	19010	0.736522	0.00351243	type=2
0.846575	18983	0.736367	0.00351401	type=2
0.849315	18971	0.736173	0.00351599	type=2
0.852055	18959	0.735862	0.00351915	type=2
0.854795	18944	0.735629	0.00352153	type=2
0.857534	18931	0.73524	0.00352549	type=2
0.860274	18912	0.734891	0.00352906	type=2
0.863014	18894	0.734307	0.00353501	type=2
0.865753	18860	0.734112	0.003537	type=2
0.868493	18838	0.73384	0.00353979	type=2
0.871233	18823	0.733606	0.00354218	type=2
0.873973	18809	0.733372	0.00354457	type=2
0.876712	18790	0.733216	0.00354617	type=2
0.879452	18774	0.732903	0.00354937	type=2
0.882192	18752	0.732434	0.00355418	type=2
0.884932	18720	0.732278	0.00355578	type=2
0.887671	18698	0.732043	0.0035582	type=2
0.890411	18683	0.731847	0.00356021	type=2
0.893151	18668	0.731729	0.00356142	type=2
0.89589	18653	0.731219	0.00356666	type=2
0.89863	18613	0.730944	0.0035695	type=2
0.90137	18594	0.730276	0.00357638	type=2
0.90411	18554	0.729804	0.00358126	type=2
0.906849	18531	0.729685	0.00358248	type=2
0.909589	18516	0.72937	0.00358573	type=2
0.912329	18493	0.728976	0.00358981	type=2
0.915068	18477	0.728463	0.00359511	type=2
0.917808	18444	0.728186	0.00359798	type=2
0.920548	18413	0.727633	0.00360371	type=2
0.923288	18361	0.727355	0.0036066	type=2
0.926027	18338	0.727197	0.00360824	type=2
0.928767	18324	0.7268	0.00361237	type=2
0.931507	18303	0.726323	0.00361733	type=2
0.934247	18273	0.726005	0.00362064	type=2
0.936986	18248	0.725488	0.00362603	type=2
0.939726	18219	0.724333	0.00363808	type=2
0.942466	18158	0.724094	0.00364058	type=2
0.945205	18136	0.723695	0.00364475	type=2
0.947945	18106	0.723335	0.00364852	type=2
0.950685	18070	0.722694	0.00365524	type=2
0.953425	18027	0.721772	0.00366492	type=2
0.956164	17978	0.720608	0.00367716	type=2
0.958904	17911	0.718717	0.00369708	type=2
0.961644	17806	0.717506	0.00370987	type=2
0.964384	17737	0.716697	0.00371844	type=2
0.967123	17677	0.715765	0.00372834	type=2
0.969863	17620	0.714302	0.00374389	type=2
0.972603	17546	0.712511	0.00376297	type=2
0.975342	17451	0.710347	0.0037861	type=2
0.978082	17331	0.707232	0.00381951	type=2
0.980822	17174	0.705338	0.00383993	type=2
0.983562	17067	0.703106	0.00386407	type=2
0.986301	16952	0.700286	0.00389469	type=2
0.989041	16820	0.699037	0.0039083	type=2
0.991781	16754	0.698161	0.00391788	type=2
0.994521	16688	0.696403	0.00393712	type=2
0.99726	16595	0.693172	0.00397264	type=2
1	16382	0.687671	0.00403362	type=2
1.00274	16089	0.686817	0.0040432	type=2
1.00548	16046	0.686389	0.00404801	type=2
1.00822	16020	0.685789	0.00405474	type=2
1.01096	15988	0.685231	0.00406102	type=2
1.0137	15962	0.684544	0.00406875	type=2
1.01644	15926	0.683857	0.0040765	type=2
1.01918	15872	0.683598	0.00407942	type=2
1.02192	15852	0.683124	0.00408479	type=2
1.02466	15825	0.682778	0.0040887	type=2
1.0274	15796	0.682346	0.0040936	type=2
1.03014	15777	0.68213	0.00409605	type=2
1.03288	15755	0.68174	0.00410048	type=2
1.03562	15734	0.680657	0.00411279	type=2
1.03836	15681	0.679789	0.00412268	type=2
1.0411	15642	0.678963	0.0041321	type=2
1.04384	15603	0.678441	0.00413807	type=2
1.04658	15569	0.677962	0.00414355	type=2
1.04932	15544	0.677351	0.00415054	type=2
1.05205	15518	0.67674	0.00415755	type=2
1.05479	15477	0.67569	0.0041696	type=2
1.05753	15405	0.675383	0.00417313	type=2
1.06027	15369	0.675032	0.00417719	type=2
1.06301	15348	0.674724	0.00418075	type=2
1.06575	15328	0.674284	0.00418584	type=2
1.06849	15303	0.673887	0.00419043	type=2
1.07123	15272	0.673358	0.00419657	type=2
1.07397	15243	0.672474	0.00420683	type=2
1.07671	15207	0.671988	0.00421248	type=2
1.07945	15180	0.671811	0.00421454	type=2
1.08219	15163	0.671501	0.00421815	type=2
1.08493	15129	0.670968	0.00422437	type=2
1.08767	15101	0.670657	0.004228	type=2
1.09041	15090	0.670346	0.00423164	type=2
1.09315	15067	0.669856	0.00423736	type=2
1.09589	15030	0.669678	0.00423945	type=2
1.09863	15014	0.669544	0.00424102	type=2
1.10137	14998	0.669276	0.00424417	type=2
1.10411	14984	0.669098	0.00424626	type=2
1.10685	14966	0.66883	0.00424942	type=2
1.10959	14945	0.668516	0.00425311	type=2
1.11233	14926	0.668158	0.00425733	type=2
1.11507	14905	0.668023	0.00425892	type=2
1.11781	14888	0.667665	0.00426315	type=2
1.12055	14865	0.66744	0.00426581	type=2
1.12329	14853	0.66726	0.00426793	type=2
1.12603	14833	0.667035	0.00427059	type=2
1.12877	14804	0.66681	0.00427327	type=2
1.13151	14784	0.666314	0.00427915	type=2
1.13425	14737	0.665907	0.004284	type=2
1.13699	14713	0.66559	0.00428777	type=2
1.13973	14697	0.665183	0.00429263	type=2
1.14247	14671	0.665092	0.00429371	type=2
1.14521	14653	0.664683	0.00429859	type=2
1.14795	14616	0.664092	0.00430567	type=2
1.15068	14588	0.663364	0.0043144	type=2
1.15342	14537	0.663181	0.0043166	type=2
1.15616	14518	0.662907	0.00431989	type=2
1.1589	14498	0.662724	0.0043221	type=2
1.16164	14477	0.66245	0.00432541	type=2
1.16438	14465	0.662083	0.00432983	type=2
1.16712	14441	0.661808	0.00433315	type=2
1.16986	14422	0.661533	0.00433648	type=2
1.1726	14387	0.661257	0.00433982	type=2
1.17534	14373	0.661119	0.0043415	type=2
1.17808	14353	0.660889	0.00434429	type=2
1.18082	14334	0.660796	0.00434541	type=2
1.18356	14321	0.660335	0.00435102	type=2
1.1863	14288	0.66015	0.00435327	type=2
1.18904	14264	0.659872	0.00435666	type=2
1.19178	14230	0.659733	0.00435836	type=2
1.19452	14208	0.659501	0.0043612	type=2
1.19726	14177	0.659082	0.00436634	type=2
1.2	14155	0.65871	0.00437091	type=2
1.20274	14128	0.658057	0.00437893	type=2
1.20548	14096	0.657637	0.00438411	type=2
1.20822	14055	0.656514	0.00439796	type=2
1.21096	13972	0.655809	0.0044067	type=2
1.2137	13923	0.655009	0.00441665	type=2
1.21644	13877	0.654442	0.00442371	type=2
1.21918	13844	0.653449	0.00443609	type=2
1.22192	13784	0.652643	0.00444618	type=2
1.22466	13729	0.651455	0.0044611	type=2
1.2274	13665	0.649691	0.00448331	type=2
1.23014	13549	0.648684	0.00449607	type=2
1.23288	13491	0.64729	0.00451379	type=2
1.23562	13405	0.646662	0.00452181	type=2
1.23836	13366	0.645985	0.00453047	type=2
1.2411	13309	0.645305	0.0045392	type=2
1.24384	13262	0.644478	0.00454984	type=2
1.24658	13213	0.642966	0.00456936	type=2
1.24932	13126	0.641251	0.0045916	type=2
1.25205	12991	0.639277	0.00461741	type=2
1.25479	12877	0.639029	0.00462068	type=2
1.25753	12852	0.63888	0.00462264	type=2
1.26027	12829	0.638481	0.0046279	type=2
1.26301	12801	0.638082	0.00463318	type=2
1.26575	12773	0.637233	0.00464442	type=2
1.26849	12722	0.636882	0.00464908	type=2
1.27123	12691	0.636782	0.00465041	type=2
1.27397	12675	0.636581	0.00465309	type=2
1.27671	12660	0.636128	0.00465913	type=2
1.27945	12637	0.636078	0.0046598	type=2
1.28219	12619	0.635574	0.00466654	type=2
1.28493	12597	0.635019	0.00467396	type=2
1.28767	12549	0.634918	0.00467532	type=2
1.29041	12528	0.634512	0.00468077	type=2
1.29315	12487	0.633903	0.00468899	type=2
1.29589	12463	0.633343	0.00469655	type=2
1.29863	12438	0.633089	0.00469999	type=2
1.30137	12403	0.632987	0.00470137	type=2
1.30411	12378	0.632373	0.0047097	type=2
1.30685	12319	0.631808	0.0047174	type=2
1.30959	12285	0.631448	0.00472231	type=2
1.31233	12254	0.631242	0.00472514	type=2
1.31507	12235	0.630984	0.00472867	type=2
1.31781	12212	0.630674	0.00473292	type=2
1.32055	12193	0.630312	0.0047379	type=2
1.32329	12175	0.629277	0.00475214	type=2
1.32603	12137	0.629017	0.00475571	type=2
1.32877	12119	0.628706	0.00476001	type=2
1.33151	12100	0.62855	0.00476216	type=2
1.33425	12089	0.628134	0.00476791	type=2
1.33699	12050	0.627926	0.0047708	type=2
1.33973	12025	0.627717	0.00477369	type=2
1.34247	12001	0.627298	0.00477951	type=2
1.34521	11975	0.626984	0.00478389	type=2
1.34795	11959	0.626669	0.00478827	type=2
1.35068	11947	0.626564	0.00478974	type=2
1.35342	11933	0.626302	0.0047934	type=2
1.35616	11918	0.626039	0.00479707	type=2
1.3589	11900	0.625776	0.00480076	type=2
1.36164	11888	0.625302	0.00480739	type=2
1.36438	11853	0.625091	0.00481035	type=2
1.36712	11839	0.624669	0.00481628	type=2
1.36986	11825	0.624511	0.00481851	type=2
1.3726	11809	0.624299	0.00482149	type=2
1.37534	11794	0.62414	0.00482372	type=2
1.37808	11775	0.623663	0.00483045	type=2
1.38082	11738	0.623079	0.00483872	type=2
1.38356	11695	0.622812	0.00484249	type=2
1.3863	11674	0.622652	0.00484477	type=2
1.38904	11656	0.622545	0.00484629	type=2
1.39178	11643	0.622278	0.00485009	type=2
1.39452	11623	0.621957	0.00485467	type=2
1.39726	11603	0.62185	0.0048562	type=2
1.4	11574	0.621044	0.00486773	type=2
1.40274	11524	0.62072	0.00487237	type=2
1.40548	11494	0.62072	0.00487237	type=2
1.40822	11479	0.620396	0.00487704	type=2
1.41096	11463	0.620179	0.00488017	type=2
1.4137	11445	0.620017	0.00488251	type=2
1.41644	11430	0.619908	0.00488408	type=2
1.41918	11418	0.619528	0.00488958	type=2
1.42192	11384	0.619093	0.00489589	type=2
1.42466	11363	0.618712	0.00490143	type=2
1.4274	11343	0.618548	0.00490381	type=2
1.43014	11328	0.61833	0.00490698	type=2
1.43288	11307	0.617892	0.00491336	type=2
1.43562	11284	0.617618	0.00491736	type=2
1.43836	11263	0.61707	0.00492537	type=2
1.4411	11220	0.616465	0.00493424	type=2
1.44384	11190	0.616245	0.00493748	type=2
1.44658	11164	0.616024	0.00494073	type=2
1.44932	11138	0.615526	0.00494807	type=2
1.45205	11106	0.615027	0.00495545	type=2
1.45479	11075	0.614416	0.0049645	type=2
1.45753	11025	0.613246	0.0049819	type=2
1.46027	10954	0.612462	0.00499361	type=2
1.46301	10908	0.611901	0.00500203	type=2
1.46575	10871	0.611169	0.00501302	type=2
1.46849	10831	0.610097	0.00502918	type=2
1.47123	10776	0.609191	0.00504288	type=2
1.47397	10724	0.608453	0.00505409	type=2
1.47671	10681	0.607427	0.0050697	type=2
1.47945	10600	0.605823	0.00509428	type=2
1.48219	10515	0.605189	0.00510405	type=2
1.48493	10488	0.6049	0.0051085	type=2
1.48767	10451	0.604264	0.00511836	type=2
1.49041	10419	0.603974	0.00512286	type=2
1.49315	10388	0.603102	0.00513643	type=2
1.49589	10323	0.601466	0.00516201	type=2
1.49863	10253	0.600292	0.00518044	type=2
1.50137	10200	0.599174	0.00519807	type=2
1.50411	10071	0.59852	0.00520851	type=2
1.50685	10012	0.597922	0.00521808	type=2
1.50959	9974	0.597562	0.00522386	type=2
1.51233	9955	0.597202	0.00522966	type=2
1.51507	9936	0.59618	0.00524612	type=2
1.51781	9895	0.595819	0.00525196	type=2
1.52055	9875	0.595638	0.00525489	type=2
1.52329	9854	0.595094	0.00526371	type=2
1.52603	9835	0.59467	0.00527059	type=2
1.52877	9812	0.594125	0.00527946	type=2
1.53151	9786	0.593457	0.00529034	type=2
1.53425	9749	0.592605	0.00530426	type=2
1.53699	9706	0.592177	0.00531126	type=2
1.53973	9686	0.591444	0.00532331	type=2
1.54247	9659	0.591138	0.00532834	type=2
1.54521	9638	0.590954	0.00533137	type=2
1.54795	9605	0.5904	0.00534052	type=2
1.55068	9575	0.590092	0.00534563	type=2
1.55342	9545	0.589412	0.00535692	type=2
1.55616	9497	0.588915	0.0053652	type=2
1.5589	9474	0.588542	0.00537143	type=2
1.56164	9456	0.588293	0.0053756	type=2
1.56438	9431	0.588044	0.00537978	type=2
1.56712	9410	0.587794	0.00538398	type=2
1.56986	9389	0.587418	0.0053903	type=2
1.5726	9367	0.586791	0.00540087	type=2
1.57534	9334	0.586539	0.00540512	type=2
1.57808	9326	0.586477	0.00540618	type=2
1.58082	9311	0.585658	0.00542006	type=2
1.58356	9288	0.585532	0.00542219	type=2
1.5863	9275	0.5849	0.00543291	type=2
1.58904	9231	0.58471	0.00543615	type=2
1.59178	9218	0.58433	0.00544265	type=2
1.59452	9196	0.584266	0.00544374	type=2
1.59726	9192	0.584139	0.00544591	type=2
1.6	9179	0.584075	0.005447	type=2
1.60274	9167	0.583757	0.00545246	type=2
1.60548	9153	0.583629	0.00545465	type=2
1.60822	9136	0.583438	0.00545795	type=2
1.61096	9117	0.583246	0.00546125	type=2
1.6137	9097	0.582861	0.00546789	type=2
1.61644	9074	0.58254	0.00547344	type=2
1.61918	9060	0.582411	0.00547567	type=2
1.62192	9047	0.582025	0.00548236	type=2
1.62466	9031	0.581831	0.00548572	type=2
1.6274	9016	0.581702	0.00548796	type=2
1.63014	9003	0.581315	0.00549471	type=2
1.63288	8963	0.581185	0.00549697	type=2
1.63562	8951	0.58112	0.00549811	type=2
1.63836	8939	0.580535	0.00550835	type=2
1.6411	8916	0.580275	0.00551292	type=2
1.64384	8900	0.579753	0.00552208	type=2
1.64658	8886	0.579492	0.00552667	type=2
1.64932	8870	0.578969	0.00553587	type=2
1.65205	8845	0.578773	0.00553933	type=2
1.65479	8824	0.578642	0.00554165	type=2
1.65753	8804	0.578445	0.00554514	type=2
1.66027	8794	0.57805	0.00555214	type=2
1.66301	8775	0.577786	0.00555681	type=2
1.66575	8758	0.577589	0.00556033	type=2
1.66849	8737	0.577324	0.00556505	type=2
1.67123	8704	0.577125	0.0055686	type=2
1.67397	8694	0.576992	0.00557098	type=2
1.67671	8678	0.576726	0.00557575	type=2
1.67945	8664	0.57666	0.00557694	type=2
1.68219	8652	0.57626	0.00558413	type=2
1.68493	8635	0.575993	0.00558893	type=2
1.68767	8613	0.575525	0.00559737	type=2
1.69041	8581	0.575391	0.0055998	type=2
1.69315	8564	0.574719	0.00561197	type=2
1.69589	8534	0.57418	0.00562176	type=2
1.69863	8510	0.574045	0.00562422	type=2
1.70137	8498	0.573707	0.00563037	type=2
1.70411	8472	0.573166	0.00564027	type=2
1.70685	8441	0.572419	0.00565396	type=2
1.70959	8382	0.571804	0.00566529	type=2
1.71233	8352	0.571256	0.00567541	type=2
1.71507	8312	0.570775	0.00568434	type=2
1.71781	8292	0.570225	0.00569457	type=2
1.72055	8264	0.570018	0.00569843	type=2
1.72329	8232	0.569533	0.00570749	type=2
1.72603	8198	0.567449	0.00574661	type=2
1.72877	8110	0.566819	0.00575852	type=2
1.73151	8076	0.566398	0.0057665	type=2
1.73425	8056	0.566046	0.00577318	type=2
1.73699	8038	0.565483	0.00578391	type=2
1.73973	8007	0.564847	0.00579604	type=2
1.74247	7981	0.563927	0.00581365	type=2
1.74521	7933	0.563003	0.00583142	type=2
1.74795	7879	0.560931	0.00587149	type=2
1.75068	7802	0.560428	0.00588128	type=2
1.75342	7763	0.559778	0.00589398	type=2
1.75616	7706	0.559197	0.00590541	type=2
1.7589	7675	0.559051	0.00590828	type=2
1.76164	7653	0.558832	0.00591262	type=2
1.76438	7634	0.558246	0.00592422	type=2
1.76712	7601	0.557806	0.00593299	type=2
1.76986	7586	0.557585	0.00593738	type=2
1.7726	7569	0.557511	0.00593885	type=2
1.77534	7559	0.55729	0.00594327	type=2
1.77808	7542	0.557216	0.00594475	type=2
1.78082	7529	0.556994	0.0059492	type=2
1.78356	7515	0.556327	0.0059626	type=2
1.7863	7485	0.555807	0.00597308	type=2
1.78904	7460	0.555062	0.00598812	type=2
1.79178	7435	0.554614	0.00599718	type=2
1.79452	7416	0.55439	0.00600173	type=2
1.79726	7393	0.55394	0.00601088	type=2
1.8	7378	0.553414	0.00602158	type=2
1.80274	7357	0.552511	0.00603999	type=2
1.80548	7328	0.552134	0.00604769	type=2
1.80822	7300	0.552059	0.00604925	type=2
1.81096	7286	0.551831	0.00605392	type=2
1.8137	7269	0.551528	0.00606017	type=2
1.81644	7256	0.551376	0.0060633	type=2
1.81918	7240	0.550995	0.00607117	type=2
1.82192	7229	0.550385	0.00608378	type=2
1.82466	7208	0.550233	0.00608694	type=2
1.8274	7195	0.550233	0.00608694	type=2
1.83014	7185	0.550079	0.00609013	type=2
1.83288	7173	0.549619	0.0060997	type=2
1.83562	7142	0.549542	0.00610131	type=2
1.83836	7135	0.549311	0.00610614	type=2
1.8411	7117	0.549002	0.0061126	type=2
1.84384	7098	0.548925	0.00611423	type=2
1.84658	7089	0.548693	0.00611911	type=2
1.84932	7075	0.548693	0.00611911	type=2
1.85205	7060	0.54846	0.00612403	type=2
1.85479	7048	0.548304	0.00612731	type=2
1.85753	7035	0.547992	0.00613391	type=2
1.86027	7018	0.547368	0.00614715	type=2
1.86301	6997	0.547211	0.00615047	type=2
1.86575	6985	0.547054	0.00615381	type=2
1.86849	6977	0.546976	0.00615547	type=2
1.87123	6970	0.546741	0.00616049	type=2
1.87397	6961	0.546505	0.00616551	type=2
1.87671	6941	0.546348	0.00616888	type=2
1.87945	6924	0.546032	0.00617564	type=2
1.88219	6889	0.545873	0.00617906	type=2
1.88493	6869	0.545635	0.0061842	type=2
1.88767	6857	0.545476	0.00618764	type=2
1.89041	6831	0.545396	0.00618937	type=2
1.89315	6803	0.545236	0.00619286	type=2
1.89589	6793	0.544915	0.00619986	type=2
1.89863	6763	0.54427	0.00621397	type=2
1.90137	6727	0.544189	0.00621575	type=2
1.90411	6719	0.544108	0.00621753	type=2
1.90685	6710	0.543784	0.00622467	type=2
1.90959	6695	0.543459	0.00623184	type=2
1.91233	6679	0.543296	0.00623544	type=2
1.91507	6663	0.542807	0.00624628	type=2
1.91781	6641	0.54248	0.00625354	type=2
1.92055	6606	0.542151	0.00626087	type=2
1.92329	6587	0.54174	0.00627007	type=2
1.92603	6574	0.541493	0.00627561	type=2
1.92877	6562	0.541328	0.0062793	type=2
1.93151	6549	0.540914	0.00628859	type=2
1.93425	6528	0.5405	0.00629792	type=2
1.93699	6512	0.539836	0.00631289	type=2
1.93973	6482	0.53942	0.00632232	type=2
1.94247	6456	0.539002	0.00633181	type=2
1.94521	6439	0.538751	0.00633752	type=2
1.94795	6417	0.538499	0.00634327	type=2
1.95068	6397	0.537741	0.00636061	type=2
1.95342	6369	0.537404	0.00636836	type=2
1.95616	6337	0.53664	0.00638595	type=2
1.9589	6292	0.536043	0.0063998	type=2
1.96164	6255	0.535786	0.00640579	type=2
1.96438	6232	0.535098	0.00642187	type=2
1.96712	6171	0.534145	0.00644436	type=2
1.96986	6141	0.533449	0.00646082	type=2
1.9726	6107	0.53275	0.00647742	type=2
1.97534	6048	0.531693	0.00650274	type=2
1.97808	6003	0.53125	0.00651341	type=2
1.98082	5978	0.530628	0.00652845	type=2
1.98356	5946	0.530182	0.00653928	type=2
1.9863	5920	0.529913	0.00654583	type=2
1.98904	5908	0.529734	0.0065502	type=2
1.99178	5894	0.529284	0.00656119	type=2
1.99452	5853	0.528832	0.00657231	type=2
1.99726	5810	0.527285	0.00661063	type=2
2	5738	0.524987	0.00666806	type=2
2.00274	5640	0.524708	0.00667513	type=2
2.00548	5609	0.524521	0.00667989	type=2
2.00822	5565	0.523956	0.00669439	type=2
2.01096	5543	0.523578	0.00670412	type=2
2.0137	5513	0.523198	0.00671393	type=2
2.01644	5483	0.522721	0.00672632	type=2
2.01918	5465	0.522625	0.00672881	type=2
2.02192	5454	0.522242	0.0067388	type=2
2.02466	5434	0.521953	0.00674634	type=2
2.0274	5416	0.521568	0.00675644	type=2
2.03014	5394	0.521084	0.00676916	type=2
2.03288	5377	0.520406	0.00678705	type=2
2.03562	5338	0.519918	0.00679997	type=2
2.03836	5315	0.519821	0.00680258	type=2
2.0411	5296	0.51933	0.00681568	type=2
2.04384	5265	0.519034	0.00682362	type=2
2.04658	5252	0.51854	0.0068369	type=2
2.04932	5232	0.517747	0.00685827	type=2
2.05205	5199	0.517448	0.00686636	type=2
2.05479	5167	0.517048	0.00687727	type=2
2.05753	5140	0.516846	0.00688278	type=2
2.06027	5123	0.516544	0.00689108	type=2
2.06301	5113	0.516443	0.00689386	type=2
2.06575	5106	0.516342	0.00689664	type=2
2.06849	5092	0.51624	0.00689943	type=2
2.07123	5078	0.515935	0.00690787	type=2
2.07397	5061	0.515731	0.00691352	type=2
2.07671	5050	0.515731	0.00691352	type=2
2.07945	5037	0.515731	0.00691352	type=2
2.08219	5025	0.515526	0.00691925	type=2
2.08493	4996	0.515217	0.00692793	type=2
2.08767	4975	0.515113	0.00693085	type=2
2.09041	4968	0.514698	0.00694254	type=2
2.09315	4945	0.514594	0.00694548	type=2
2.09589	4932	0.514385	0.0069514	type=2
2.09863	4923	0.514281	0.00695437	type=2
2.10137	4906	0.514281	0.00695437	type=2
2.10411	4892	0.51365	0.00697239	type=2
2.10685	4873	0.513439	0.00697843	type=2
2.10959	4865	0.513123	0.00698751	type=2
2.11233	4843	0.513017	0.00699057	type=2
2.11507	4827	0.512911	0.00699364	type=2
2.11781	4809	0.512804	0.00699673	type=2
2.12055	4793	0.512697	0.00699984	type=2
2.12329	4780	0.51259	0.00700296	type=2
2.12603	4760	0.511944	0.00702187	type=2
2.12877	4740	0.511836	0.00702504	type=2
2.13151	4706	0.511727	0.00702825	type=2
2.13425	4692	0.511509	0.00703472	type=2
2.13699	4673	0.511071	0.00704773	type=2
2.13973	4653	0.511071	0.00704773	type=2
2.14247	4637	0.51074	0.00705763	type=2
2.14521	4624	0.51063	0.00706094	type=2
2.14795	4608	0.510076	0.00707762	type=2
2.15068	4589	0.509742	0.00708768	type=2
2.15342	4577	0.509742	0.00708768	type=2
2.15616	4558	0.509407	0.00709787	type=2
2.1589	4543	0.508958	0.00711152	type=2
2.16164	4530	0.508846	0.00711495	type=2
2.16438	4520	0.508621	0.00712182	type=2
2.16712	4509	0.508282	0.00713218	type=2
2.16986	4486	0.507829	0.00714612	type=2
2.1726	4462	0.507601	0.00715314	type=2
2.17534	4450	0.507259	0.00716373	type=2
2.17808	4431	0.506916	0.0071744	type=2
2.18082	4421	0.506686	0.00718153	type=2
2.18356	4403	0.506456	0.00718871	type=2
2.1863	4384	0.505648	0.00721404	type=2
2.18904	4351	0.505415	0.00722136	type=2
2.19178	4335	0.505065	0.00723241	type=2
2.19452	4311	0.504948	0.00723613	type=2
2.19726	4299	0.504713	0.00724361	type=2
2.2	4285	0.504242	0.00725865	type=2
2.20274	4262	0.503887	0.00727002	type=2
2.20548	4229	0.503291	0.00728925	type=2
2.20822	4186	0.503051	0.00729708	type=2
2.21096	4155	0.502446	0.00731692	type=2
2.2137	4132	0.502081	0.00732892	type=2
2.21644	4101	0.501958	0.00733298	type=2
2.21918	4081	0.500482	0.00738209	type=2
2.22192	4041	0.500111	0.00739453	type=2
2.22466	4015	0.499613	0.00741131	type=2
2.2274	3981	0.499487	0.00741556	type=2
2.23014	3970	0.49911	0.0074284	type=2
2.23288	3951	0.498731	0.00744133	type=2
2.23562	3937	0.498351	0.00745434	type=2
2.23836	3920	0.497715	0.00747616	type=2
2.2411	3898	0.497332	0.00748936	type=2
2.24384	3864	0.496045	0.00753406	type=2
2.24658	3796	0.495	0.00757089	type=2
2.24932	3751	0.494472	0.00758966	type=2
2.25205	3682	0.494069	0.00760424	type=2
2.25479	3645	0.493798	0.00761413	type=2
2.25753	3631	0.493662	0.00761912	type=2
2.26027	3613	0.492979	0.00764424	type=2
2.26301	3590	0.492429	0.00766454	type=2
2.26575	3553	0.492013	0.00768004	type=2
2.26849	3532	0.491874	0.00768526	type=2
2.27123	3516	0.491734	0.00769052	type=2
2.27397	3505	0.491594	0.00769581	type=2
2.27671	3489	0.491312	0.00770649	type=2
2.27945	3476	0.490605	0.00773333	type=2
2.28219	3456	0.49018	0.00774956	type=2
2.28493	3428	0.489894	0.00776054	type=2
2.28767	3406	0.489318	0.00778275	type=2
2.29041	3382	0.489318	0.00778275	type=2
2.29315	3364	0.489318	0.00778275	type=2
2.29589	3338	0.489318	0.00778275	type=2
2.29863	3318	0.489171	0.00778859	type=2
2.30137	3302	0.488726	0.00780625	type=2
2.30411	3270	0.488427	0.00781823	type=2
2.30685	3255	0.488277	0.00782426	type=2
2.30959	3236	0.487976	0.00783647	type=2
2.31233	3221	0.487976	0.00783647	type=2
2.31507	3208	0.487976	0.00783647	type=2
2.31781	3188	0.487823	0.00784274	type=2
2.32055	3174	0.487669	0.00784907	type=2
2.32329	3151	0.487514	0.00785549	type=2
2.32603	3140	0.487514	0.00785549	type=2
2.32877	3125	0.487514	0.00785549	type=2
2.33151	3116	0.487045	0.00787515	type=2
2.33425	3098	0.486573	0.00789499	type=2
2.33699	3067	0.486573	0.00789499	type=2
2.33973	3051	0.486254	0.00790859	type=2
2.34247	3028	0.486254	0.00790859	type=2
2.34521	3015	0.485932	0.0079225	type=2
2.34795	3006	0.485608	0.00793646	type=2
2.35068	2987	0.485608	0.00793646	type=2
2.35342	2974	0.485445	0.00794359	type=2
2.35616	2964	0.485117	0.00795791	type=2
2.3589	2943	0.484788	0.00797242	type=2
2.36164	2917	0.484788	0.00797242	type=2
2.36438	2905	0.484621	0.00797985	type=2
2.36712	2892	0.484621	0.00797985	type=2
2.36986	2873	0.484283	0.00799503	type=2
2.3726	2859	0.484114	0.00800268	type=2
2.37534	2847	0.483604	0.00802579	type=2
2.37808	2827	0.483262	0.00804138	type=2
2.38082	2801	0.483262	0.00804138	type=2
2.38356	2787	0.483262	0.00804138	type=2
2.3863	2781	0.483088	0.00804942	type=2
2.38904	2775	0.483088	0.00804942	type=2
2.39178	2769	0.483088	0.00804942	type=2
2.39452	2759	0.483088	0.00804942	type=2
2.39726	2741	0.482736	0.00806595	type=2
2.4	2722	0.482558	0.00807431	type=2
2.40274	2710	0.482558	0.00807431	type=2
2.40548	2697	0.482558	0.00807431	type=2
2.40822	2686	0.482199	0.00809147	type=2
2.41096	2676	0.482199	0.00809147	type=2
2.4137	2657	0.481836	0.00810897	type=2
2.41644	2643	0.481289	0.00813544	type=2
2.41918	2618	0.481105	0.00814441	type=2
2.42192	2606	0.481105	0.00814441	type=2
2.42466	2597	0.48092	0.00815351	type=2
2.4274	2584	0.480734	0.00816269	type=2
2.43014	2558	0.480734	0.00816269	type=2
2.43288	2539	0.480544	0.00817219	type=2
2.43562	2514	0.479589	0.00822055	type=2
2.43836	2474	0.479395	0.00823048	type=2
2.4411	2457	0.479005	0.0082506	type=2
2.44384	2443	0.47822	0.00829118	type=2
2.44658	2419	0.478023	0.00830149	type=2
2.44932	2394	0.477823	0.00831199	type=2
2.45205	2367	0.477621	0.00832273	type=2
2.45479	2346	0.476603	0.00837724	type=2
2.45753	2294	0.476188	0.00839992	type=2
2.46027	2267	0.475978	0.0084115	type=2
2.46301	2246	0.475978	0.0084115	type=2
2.46575	2229	0.475551	0.00843541	type=2
2.46849	2200	0.475334	0.00844766	type=2
2.47123	2181	0.474245	0.00850979	type=2
2.47397	2160	0.473806	0.00853496	type=2
2.47671	2138	0.473806	0.00853496	type=2
2.47945	2115	0.473806	0.00853496	type=2
2.48219	2103	0.473806	0.00853496	type=2
2.48493	2089	0.473352	0.00856179	type=2
2.48767	2073	0.473352	0.00856179	type=2
2.49041	2053	0.472891	0.00858948	type=2
2.49315	2034	0.472426	0.00861761	type=2
2.49589	1991	0.471714	0.00866147	type=2
2.49863	1956	0.470508	0.00873678	type=2
2.50137	1907	0.470015	0.00876823	type=2
2.50411	1867	0.470015	0.00876823	type=2
2.50685	1850	0.469761	0.00878488	type=2
2.50959	1829	0.469504	0.00880189	type=2
2.51233	1811	0.468985	0.0088365	type=2
2.51507	1782	0.468985	0.0088365	type=2
2.51781	1773	0.468985	0.0088365	type=2
2.52055	1761	0.468985	0.0088365	type=2
2.52329	1753	0.468718	0.0088549	type=2
2.52603	1740	0.468718	0.0088549	type=2
2.52877	1729	0.468718	0.0088549	type=2
2.53151	1715	0.467625	0.00893155	type=2
2.53425	1693	0.467625	0.00893155	type=2
2.53699	1670	0.467625	0.00893155	type=2
2.53973	1659	0.467343	0.00895187	type=2
2.54247	1645	0.467343	0.00895187	type=2
2.54521	1629	0.467343	0.00895187	type=2
2.54795	1609	0.466762	0.00899497	type=2
2.55068	1591	0.465882	0.00906074	type=2
2.55342	1576	0.465882	0.00906074	type=2
2.55616	1565	0.465584	0.00908325	type=2
2.5589	1561	0.465286	0.00910583	type=2
2.56164	1553	0.465286	0.00910583	type=2
2.56438	1545	0.464985	0.00912882	type=2
2.56712	1534	0.464985	0.00912882	type=2
2.56986	1522	0.464068	0.00919962	type=2
2.5726	1506	0.464068	0.00919962	type=2
2.57534	1491	0.463757	0.00922405	type=2
2.57808	1482	0.463757	0.00922405	type=2
2.58082	1472	0.463127	0.00927402	type=2
2.58356	1461	0.46281	0.00929926	type=2
2.5863	1450	0.461852	0.00937582	type=2
2.58904	1409	0.461524	0.00940266	type=2
2.59178	1403	0.461195	0.00942966	type=2
2.59452	1395	0.461195	0.00942966	type=2
2.59726	1387	0.461195	0.00942966	type=2
2.6	1381	0.461195	0.00942966	type=2
2.60274	1366	0.461195	0.00942966	type=2
2.60548	1358	0.460856	0.00945839	type=2
2.60822	1346	0.460513	0.00948755	type=2
2.61096	1331	0.460167	0.00951727	type=2
2.6137	1311	0.460167	0.00951727	type=2
2.61644	1303	0.459461	0.00957905	type=2
2.61918	1290	0.459461	0.00957905	type=2
2.62192	1272	0.459461	0.00957905	type=2
2.62466	1265	0.459461	0.00957905	type=2
2.6274	1253	0.459094	0.00961227	type=2
2.63014	1238	0.459094	0.00961227	type=2
2.63288	1229	0.459094	0.00961227	type=2
2.63562	1222	0.459094	0.00961227	type=2
2.63836	1211	0.458715	0.0096477	type=2
2.6411	1203	0.458715	0.0096477	type=2
2.64384	1193	0.458715	0.0096477	type=2
2.64658	1185	0.458328	0.00968457	type=2
2.64932	1170	0.458328	0.00968457	type=2
2.65205	1161	0.457933	0.00972283	type=2
2.65479	1150	0.457535	0.00976167	type=2
2.65753	1144	0.457535	0.00976167	type=2
2.66027	1134	0.457535	0.00976167	type=2
2.66301	1122	0.457127	0.00980231	type=2
2.66575	1108	0.457127	0.00980231	type=2
2.66849	1092	0.457127	0.00980231	type=2
2.67123	1079	0.457127	0.00980231	type=2
2.67397	1073	0.456701	0.00984655	type=2
2.67671	1060	0.456701	0.00984655	type=2
2.67945	1047	0.456265	0.00989281	type=2
2.68219	1030	0.456265	0.00989281	type=2
2.68493	1020	0.456265	0.00989281	type=2
2.68767	998	0.455808	0.00994348	type=2
2.69041	981	0.455808	0.00994348	type=2
2.69315	974	0.455808	0.00994348	type=2
2.69589	963	0.455335	0.00999761	type=2
2.69863	943	0.455335	0.00999761	type=2
2.70137	929	0.455335	0.00999761	type=2
2.70411	911	0.454835	0.0100578	type=2
2.70685	884	0.45432	0.0101212	type=2
2.70959	872	0.45432	0.0101212	type=2
2.71233	857	0.45379	0.0101884	type=2
2.71507	836	0.453247	0.0102584	type=2
2.71781	822	0.453247	0.0102584	type=2
2.72055	812	0.453247	0.0102584	type=2
2.72329	803	0.452683	0.0103338	type=2
2.72603	784	0.452683	0.0103338	type=2
2.72877	769	0.452094	0.0104154	type=2
2.73151	753	0.452094	0.0104154	type=2
2.73425	749	0.450887	0.0105856	type=2
2.73699	734	0.450273	0.0106731	type=2
2.73973	725	0.449652	0.010762	type=2
2.74247	716	0.448396	0.0109422	type=2
2.74521	670	0.447726	0.0110437	type=2
2.74795	644	0.447031	0.0111525	type=2
2.75068	627	0.447031	0.0111525	type=2
2.75342	610	0.447031	0.0111525	type=2
2.75616	594	0.447031	0.0111525	type=2
2.7589	581	0.447031	0.0111525	type=2
2.76164	566	0.446241	0.0112918	type=2
2.76438	546	0.446241	0.0112918	type=2
2.76712	529	0.446241	0.0112918	type=2
2.76986	519	0.446241	0.0112918	type=2
2.7726	506	0.446241	0.0112918	type=2
2.77534	495	0.446241	0.0112918	type=2
2.77808	478	0.446241	0.0112918	type=2
2.78082	465	0.446241	0.0112918	type=2
2.78356	450	0.446241	0.0112918	type=2
2.7863	438	0.446241	0.0112918	type=2
2.78904	427	0.446241	0.0112918	type=2
2.79178	401	0.445129	0.0115646	type=2
2.79452	389	0.445129	0.0115646	type=2
2.79726	376	0.445129	0.0115646	type=2
2.8	368	0.443919	0.0118804	type=2
2.80274	351	0.442654	0.0122182	type=2
2.80548	344	0.442654	0.0122182	type=2
2.80822	338	0.442654	0.0122182	type=2
2.81096	333	0.442654	0.0122182	type=2
2.8137	329	0.442654	0.0122182	type=2
2.81644	326	0.442654	0.0122182	type=2
2.81918	321	0.442654	0.0122182	type=2
2.82192	309	0.442654	0.0122182	type=2
2.82466	302	0.442654	0.0122182	type=2
2.8274	297	0.441164	0.0126751	type=2
2.83014	289	0.441164	0.0126751	type=2
2.83288	274	0.441164	0.0126751	type=2
2.83562	262	0.441164	0.0126751	type=2
2.83836	255	0.441164	0.0126751	type=2
2.8411	247	0.441164	0.0126751	type=2
2.84384	244	0.441164	0.0126751	type=2
2.84658	237	0.441164	0.0126751	type=2
2.84932	226	0.439212	0.0134285	type=2
2.85205	222	0.439212	0.0134285	type=2
2.85479	214	0.439212	0.0134285	type=2
2.85753	211	0.439212	0.0134285	type=2
2.86027	195	0.439212	0.0134285	type=2
2.86301	192	0.439212	0.0134285	type=2
2.86575	187	0.439212	0.0134285	type=2
2.86849	181	0.439212	0.0134285	type=2
2.87123	174	0.439212	0.0134285	type=2
2.87397	169	0.436613	0.0146815	type=2
2.87671	161	0.436613	0.0146815	type=2
2.87945	155	0.436613	0.0146815	type=2
2.88219	150	0.436613	0.0146815	type=2
2.88493	145	0.436613	0.0146815	type=2
2.88767	139	0.436613	0.0146815	type=2
2.89041	134	0.436613	0.0146815	type=2
2.89315	131	0.436613	0.0146815	type=2
2.89589	130	0.433254	0.0165884	type=2
2.89863	123	0.433254	0.0165884	type=2
2.90137	116	0.433254	0.0165884	type=2
2.90411	114	0.433254	0.0165884	type=2
2.90685	111	0.433254	0.0165884	type=2
2.90959	105	0.433254	0.0165884	type=2
2.91233	103	0.433254	0.0165884	type=2
2.91507	98	0.433254	0.0165884	type=2
2.91781	92	0.433254	0.0165884	type=2
2.92055	85	0.433254	0.0165884	type=2
2.92329	81	0.433254	0.0165884	type=2
2.92603	79	0.433254	0.0165884	type=2
2.92877	77	0.433254	0.0165884	type=2
2.93151	76	0.433254	0.0165884	type=2
2.93425	69	0.433254	0.0165884	type=2
2.93699	61	0.433254	0.0165884	type=2
2.93973	56	0.433254	0.0165884	type=2
2.94247	53	0.433254	0.0165884	type=2
2.94521	48	0.433254	0.0165884	type=2
2.94795	43	0.433254	0.0165884	type=2
2.95068	39	0.433254	0.0165884	type=2
2.95342	36	0.42122	0.0326929	type=2
2.95616	28	0.42122	0.0326929	type=2
2.9589	24	0.42122	0.0326929	type=2
2.96164	19	0.42122	0.0326929	type=2
2.96438	17	0.42122	0.0326929	type=2
2.96712	13	0.42122	0.0326929	type=2
2.96986	11	0.42122	0.0326929	type=2
2.9726	10	0.42122	0.0326929	type=2
2.97534	8	0.42122	0.0326929	type=2
2.97808	7	0.42122	0.0326929	type=2
2.98082	5	0.42122	0.0326929	type=2
2.98356	4	0.42122	0.0326929	type=2
2.9863	3	0.42122	0.0326929	type=2
2.99178	2	0.42122	0.0326929	type=2
0	1033	1	0	type=3
0.00821918	1032	0.999031	0.000969462	type=3
0.0109589	1031	0.998062	0.00137169	type=3
0.0273973	1030	0.997093	0.00168079	type=3
0.030137	1029	0.994186	0.00238047	type=3
0.0356164	1026	0.99031	0.00307918	type=3
0.0410959	1022	0.988372	0.00337638	type=3
0.0438356	1020	0.986434	0.00365048	type=3
0.0520548	1017	0.985464	0.00378072	type=3
0.0547945	1015	0.984493	0.0039071	type=3
0.0575342	1014	0.981581	0.00426519	type=3
0.060274	1010	0.979637	0.00448958	type=3
0.0630137	1008	0.978665	0.00459799	type=3
0.0657534	1006	0.975746	0.00491067	type=3
0.0684932	1003	0.96991	0.00548769	type=3
0.0712329	997	0.968937	0.00557869	type=3
0.0739726	995	0.964068	0.00601645	type=3
0.0767123	987	0.95137	0.00705127	type=3
0.0794521	972	0.94354	0.00763271	type=3
0.0821918	962	0.940597	0.00784284	type=3
0.0849315	958	0.938633	0.00798084	type=3
0.0931507	955	0.937651	0.00804932	type=3
0.0958904	954	0.935685	0.00818496	type=3
0.10411	951	0.934701	0.0082523	type=3
0.109589	950	0.933717	0.00831924	type=3
0.112329	948	0.933717	0.00831924	type=3
0.117808	947	0.932731	0.00838606	type=3
0.120548	945	0.931744	0.00845263	type=3
0.123288	942	0.930755	0.0085191	type=3
0.126027	941	0.927788	0.0087163	type=3
0.128767	936	0.925805	0.00884656	type=3
0.131507	934	0.924814	0.00891118	type=3
0.134247	931	0.923821	0.00897575	type=3
0.136986	929	0.922826	0.00904014	type=3
0.139726	927	0.921831	0.00910434	type=3
0.142466	926	0.920835	0.00916823	type=3
0.145205	925	0.918844	0.00929511	type=3
0.147945	920	0.916847	0.00942163	type=3
0.150685	915	0.913841	0.00961052	type=3
0.153425	910	0.906811	0.0100439	type=3
0.156164	899	0.900759	0.0104093	type=3
0.158904	888	0.899745	0.0104702	type=3
0.161644	884	0.897709	0.0105919	type=3
0.164384	881	0.895671	0.0107132	type=3
0.167123	877	0.891586	0.0109543	type=3
0.169863	873	0.889543	0.0110737	type=3
0.172603	871	0.887501	0.0111924	type=3
0.175342	866	0.884426	0.0113703	type=3
0.178082	862	0.884426	0.0113703	type=3
0.180822	861	0.884426	0.0113703	type=3
0.183562	860	0.883398	0.0114296	type=3
0.189041	859	0.882369	0.0114889	type=3
0.191781	857	0.882369	0.0114889	type=3
0.194521	855	0.881337	0.0115483	type=3
0.19726	854	0.881337	0.0115483	type=3
0.2	853	0.880304	0.0116077	type=3
0.20274	852	0.879271	0.011667	type=3
0.208219	851	0.876171	0.0118438	type=3
0.213699	847	0.873068	0.0120197	type=3
0.216438	844	0.870999	0.0121362	type=3
0.219178	841	0.870999	0.0121362	type=3
0.221918	840	0.869962	0.0121945	type=3
0.224658	838	0.86581	0.0124269	type=3
0.227397	832	0.861647	0.0126584	type=3
0.230137	826	0.854345	0.0130607	type=3
0.232877	809	0.850121	0.0132938	type=3
0.235616	798	0.841598	0.0137628	type=3
0.238356	785	0.833021	0.0142313	type=3
0.241096	774	0.824411	0.0146978	type=3
0.243836	757	0.81461	0.0152289	type=3
0.246575	745	0.808049	0.0155826	type=3
0.249315	738	0.798195	0.0161104	type=3
0.252055	719	0.789314	0.016589	type=3
0.254795	709	0.788201	0.0166489	type=3
0.260274	707	0.785971	0.016769	type=3
0.263014	704	0.784854	0.0168291	type=3
0.265753	703	0.782622	0.0169493	type=3
0.268493	699	0.781502	0.0170096	type=3
0.271233	695	0.781502	0.0170096	type=3
0.273973	693	0.781502	0.0170096	type=3
0.276712	692	0.780373	0.017071	type=3
0.282192	690	0.778111	0.0171939	type=3
0.284932	687	0.776978	0.0172555	type=3
0.287671	686	0.775845	0.0173171	type=3
0.290411	685	0.772448	0.0175015	type=3
0.293151	681	0.770179	0.0176247	type=3
0.29589	678	0.769043	0.0176864	type=3
0.29863	677	0.765635	0.0178713	type=3
0.30137	673	0.76336	0.0179947	type=3
0.30411	670	0.762221	0.0180566	type=3
0.306849	669	0.758803	0.0182421	type=3
0.309589	664	0.758803	0.0182421	type=3
0.312329	662	0.757656	0.0183047	type=3
0.315068	657	0.757656	0.0183047	type=3
0.317808	655	0.7565	0.0183683	type=3
0.320548	652	0.755339	0.0184323	type=3
0.323288	648	0.751842	0.018626	type=3
0.326027	642	0.750671	0.0186911	type=3
0.328767	635	0.749489	0.0187575	type=3
0.331507	632	0.749489	0.0187575	type=3
0.336986	630	0.749489	0.0187575	type=3
0.342466	629	0.749489	0.0187575	type=3
0.347945	627	0.748294	0.0188253	type=3
0.350685	626	0.748294	0.0188253	type=3
0.356164	625	0.748294	0.0188253	type=3
0.358904	623	0.747093	0.0188937	type=3
0.361644	622	0.745892	0.0189621	type=3
0.364384	620	0.744688	0.0190306	type=3
0.372603	618	0.744688	0.0190306	type=3
0.378082	616	0.74348	0.0190999	type=3
0.383562	614	0.742269	0.0191693	type=3
0.389041	612	0.742269	0.0191693	type=3
0.394521	611	0.742269	0.0191693	type=3
0.39726	610	0.741052	0.0192394	type=3
0.4	607	0.739831	0.0193099	type=3
0.40274	604	0.738606	0.0193809	type=3
0.405479	601	0.737377	0.0194523	type=3
0.408219	599	0.734915	0.0195955	type=3
0.410959	593	0.733676	0.0196681	type=3
0.416438	590	0.732432	0.0197411	type=3
0.424658	589	0.731189	0.0198141	type=3
0.427397	587	0.729943	0.0198873	type=3
0.430137	586	0.728698	0.0199605	type=3
0.432877	585	0.728698	0.0199605	type=3
0.435616	584	0.728698	0.0199605	type=3
0.438356	583	0.724948	0.0201815	type=3
0.441096	579	0.723696	0.0202554	type=3
0.443836	576	0.722439	0.0203298	type=3
0.446575	575	0.719926	0.0204786	type=3
0.449315	572	0.718668	0.0205532	type=3
0.452055	570	0.718668	0.0205532	type=3
0.454795	569	0.717405	0.0206283	type=3
0.457534	567	0.71614	0.0207037	type=3
0.460274	564	0.71487	0.0207796	type=3
0.463014	560	0.712317	0.0209331	type=3
0.465753	558	0.71104	0.0210098	type=3
0.468493	556	0.71104	0.0210098	type=3
0.471233	552	0.708464	0.021166	type=3
0.473973	548	0.708464	0.021166	type=3
0.476712	545	0.707164	0.0212455	type=3
0.479452	542	0.701945	0.0215659	type=3
0.482192	534	0.699316	0.0217285	type=3
0.484932	528	0.694018	0.0220587	type=3
0.487671	520	0.691349	0.0222264	type=3
0.490411	518	0.682006	0.0228135	type=3
0.493151	509	0.680666	0.0228981	type=3
0.49589	506	0.679321	0.0229834	type=3
0.49863	503	0.677971	0.0230694	type=3
0.50137	498	0.672525	0.0234192	type=3
0.50411	493	0.668433	0.0236828	type=3
0.509589	487	0.66706	0.0237718	type=3
0.512329	486	0.665688	0.0238609	type=3
0.515068	485	0.662943	0.0240392	type=3
0.517808	483	0.66157	0.0241283	type=3
0.520548	481	0.660195	0.0242179	type=3
0.523288	480	0.658819	0.0243075	type=3
0.526027	479	0.657444	0.0243972	type=3
0.528767	477	0.656065	0.0244873	type=3
0.531507	475	0.654684	0.0245778	type=3
0.534247	473	0.6533	0.0246688	type=3
0.536986	471	0.651913	0.0247602	type=3
0.539726	469	0.651913	0.0247602	type=3
0.542466	468	0.65052	0.0248524	type=3
0.545205	464	0.647716	0.0250394	type=3
0.550685	462	0.646314	0.025133	type=3
0.553425	460	0.646314	0.025133	type=3
0.556164	459	0.644906	0.0252274	type=3
0.558904	455	0.643489	0.0253232	type=3
0.564384	454	0.643489	0.0253232	type=3
0.569863	452	0.640641	0.0255166	type=3
0.572603	449	0.640641	0.0255166	type=3
0.575342	448	0.640641	0.0255166	type=3
0.578082	446	0.640641	0.0255166	type=3
0.580822	445	0.640641	0.0255166	type=3
0.589041	443	0.640641	0.0255166	type=3
0.594521	442	0.636293	0.0258178	type=3
0.59726	438	0.636293	0.0258178	type=3
0.6	435	0.636293	0.0258178	type=3
0.608219	434	0.634827	0.0259206	type=3
0.610959	432	0.633358	0.026024	type=3
0.613699	431	0.633358	0.026024	type=3
0.619178	429	0.631881	0.0261285	type=3
0.624658	428	0.628928	0.0263375	type=3
0.627397	426	0.628928	0.0263375	type=3
0.632877	425	0.625969	0.0265479	type=3
0.638356	421	0.622995	0.0267606	type=3
0.643836	418	0.622995	0.0267606	type=3
0.646575	416	0.621498	0.0268686	type=3
0.654795	413	0.621498	0.0268686	type=3
0.657534	412	0.618481	0.027088	type=3
0.660274	410	0.618481	0.027088	type=3
0.663014	408	0.618481	0.027088	type=3
0.665753	406	0.618481	0.027088	type=3
0.676712	404	0.61695	0.0272012	type=3
0.679452	403	0.615419	0.0273144	type=3
0.684932	402	0.613888	0.0274277	type=3
0.687671	401	0.613888	0.0274277	type=3
0.693151	400	0.612353	0.0275417	type=3
0.69589	398	0.609276	0.0277711	type=3
0.69863	395	0.607734	0.0278866	type=3
0.70411	393	0.606187	0.0280027	type=3
0.709589	392	0.606187	0.0280027	type=3
0.712329	391	0.604637	0.0281196	type=3
0.715068	389	0.603082	0.0282371	type=3
0.717808	387	0.603082	0.0282371	type=3
0.720548	386	0.603082	0.0282371	type=3
0.723288	385	0.603082	0.0282371	type=3
0.726027	381	0.603082	0.0282371	type=3
0.728767	379	0.603082	0.0282371	type=3
0.731507	369	0.603082	0.0282371	type=3
0.734247	367	0.603082	0.0282371	type=3
0.736986	365	0.603082	0.0282371	type=3
0.739726	364	0.603082	0.0282371	type=3
0.742466	362	0.601416	0.0283723	type=3
0.745205	361	0.601416	0.0283723	type=3
0.747945	358	0.599737	0.0285098	type=3
0.750685	355	0.599737	0.0285098	type=3
0.753425	354	0.599737	0.0285098	type=3
0.756164	353	0.598038	0.0286506	type=3
0.758904	350	0.59462	0.0289358	type=3
0.761644	348	0.592912	0.0290785	type=3
0.764384	346	0.591198	0.0292222	type=3
0.769863	344	0.589479	0.0293669	type=3
0.772603	341	0.587751	0.0295134	type=3
0.775342	340	0.586022	0.02966	type=3
0.786301	338	0.584288	0.0298076	type=3
0.789041	336	0.584288	0.0298076	type=3
0.791781	335	0.584288	0.0298076	type=3
0.794521	334	0.582539	0.0299581	type=3
0.79726	333	0.582539	0.0299581	type=3
0.80274	332	0.582539	0.0299581	type=3
0.808219	331	0.582539	0.0299581	type=3
0.813699	330	0.580774	0.0301114	type=3
0.816438	328	0.580774	0.0301114	type=3
0.819178	327	0.577221	0.0304223	type=3
0.821918	325	0.577221	0.0304223	type=3
0.824658	321	0.573625	0.0307416	type=3
0.827397	317	0.573625	0.0307416	type=3
0.830137	316	0.573625	0.0307416	type=3
0.832877	315	0.571804	0.0309056	type=3
0.843836	313	0.569977	0.0310708	type=3
0.846575	311	0.569977	0.0310708	type=3
0.852055	310	0.568138	0.0312384	type=3
0.857534	309	0.5663	0.0314061	type=3
0.871233	308	0.5663	0.0314061	type=3
0.873973	307	0.564455	0.0315751	type=3
0.879452	306	0.564455	0.0315751	type=3
0.882192	305	0.564455	0.0315751	type=3
0.884932	304	0.564455	0.0315751	type=3
0.887671	303	0.564455	0.0315751	type=3
0.890411	302	0.562586	0.0317488	type=3
0.89863	299	0.562586	0.0317488	type=3
0.90137	298	0.560698	0.0319263	type=3
0.909589	297	0.560698	0.0319263	type=3
0.920548	296	0.558804	0.0321051	type=3
0.934247	294	0.556903	0.0322854	type=3
0.939726	291	0.55499	0.0324684	type=3
0.942466	289	0.55499	0.0324684	type=3
0.947945	288	0.55499	0.0324684	type=3
0.953425	287	0.55499	0.0324684	type=3
0.958904	285	0.55499	0.0324684	type=3
0.961644	283	0.55499	0.0324684	type=3
0.964384	280	0.553007	0.0326649	type=3
0.967123	278	0.553007	0.0326649	type=3
0.972603	277	0.551011	0.0328646	type=3
0.975342	276	0.551011	0.0328646	type=3
0.978082	273	0.548993	0.0330688	type=3
0.980822	271	0.546967	0.0332748	type=3
0.983562	265	0.544903	0.0334889	type=3
0.986301	262	0.544903	0.0334889	type=3
0.989041	261	0.544903	0.0334889	type=3
0.991781	260	0.544903	0.0334889	type=3
0.99726	259	0.542799	0.0337116	type=3
1	258	0.538591	0.0341578	type=3
1.00274	256	0.536487	0.0343813	type=3
1.01096	255	0.534384	0.0346051	type=3
1.0137	254	0.534384	0.0346051	type=3
1.01644	253	0.534384	0.0346051	type=3
[truncated: 1,334 more rows]
