# Supplementary material for: Associations of modern initial antiretroviral therapy regimens with all-cause mortality in people living with HIV in resource-limited settings: a retrospective multicenter cohort study in China
Source: Nat Commun. 2023 Sep 2;14:5334. doi: 10.1038/s41467-023-41051-w (PMC10475132; doi:10.1038/s41467-023-41051-w)
Supplement: Supplementary file 4 — Source Data [file 41467_2023_41051_MOESM4_ESM.zip › Source Data/Source data_Figure 2_all-cause mortality.xlsx]

## Sheet: Source data_Figure 2_4
time	n.risk	surv	std.err	strata (1: NVP, 2: EFV, 3: DTG, 5: LPV, 6: Others)
0.0630137	1303	0.999233	0.000767754	type=1
0.115068	1302	0.999233	0.000767754	type=1
0.147945	1301	0.999233	0.000767754	type=1
0.158904	1300	0.999233	0.000767754	type=1
0.164384	1299	0.998463	0.00108744	type=1
0.210959	1298	0.997694	0.00133286	type=1
0.216438	1296	0.996924	0.00154025	type=1
0.219178	1295	0.996154	0.00172311	type=1
0.224658	1294	0.996154	0.00172311	type=1
0.230137	1293	0.996154	0.00172311	type=1
0.235616	1290	0.996154	0.00172311	type=1
0.238356	1288	0.996154	0.00172311	type=1
0.241096	1286	0.996154	0.00172311	type=1
0.243836	1284	0.996154	0.00172311	type=1
0.246575	1282	0.996154	0.00172311	type=1
0.249315	1281	0.996154	0.00172311	type=1
0.252055	1278	0.996154	0.00172311	type=1
0.265753	1275	0.996154	0.00172311	type=1
0.273973	1274	0.995373	0.0018936	type=1
0.287671	1271	0.995373	0.0018936	type=1
0.29589	1270	0.995373	0.0018936	type=1
0.29863	1269	0.995373	0.0018936	type=1
0.306849	1268	0.994588	0.00205138	type=1
0.326027	1266	0.994588	0.00205138	type=1
0.328767	1263	0.994588	0.00205138	type=1
0.334247	1262	0.994588	0.00205138	type=1
0.336986	1261	0.994588	0.00205138	type=1
0.339726	1260	0.994588	0.00205138	type=1
0.345205	1259	0.994588	0.00205138	type=1
0.350685	1258	0.994588	0.00205138	type=1
0.364384	1257	0.994588	0.00205138	type=1
0.372603	1256	0.994588	0.00205138	type=1
0.375342	1255	0.994588	0.00205138	type=1
0.383562	1254	0.994588	0.00205138	type=1
0.389041	1253	0.993794	0.00220127	type=1
0.4	1251	0.993794	0.00220127	type=1
0.40274	1249	0.992998	0.00234247	type=1
0.416438	1246	0.992998	0.00234247	type=1
0.424658	1245	0.992998	0.00234247	type=1
0.441096	1244	0.992998	0.00234247	type=1
0.449315	1243	0.992998	0.00234247	type=1
0.457534	1242	0.992998	0.00234247	type=1
0.468493	1240	0.992998	0.00234247	type=1
0.473973	1238	0.992998	0.00234247	type=1
0.476712	1237	0.992998	0.00234247	type=1
0.479452	1235	0.992998	0.00234247	type=1
0.484932	1231	0.992998	0.00234247	type=1
0.487671	1230	0.992191	0.00247965	type=1
0.490411	1226	0.992191	0.00247965	type=1
0.493151	1223	0.992191	0.00247965	type=1
0.49863	1220	0.992191	0.00247965	type=1
0.50137	1219	0.992191	0.00247965	type=1
0.512329	1217	0.992191	0.00247965	type=1
0.515068	1216	0.992191	0.00247965	type=1
0.523288	1215	0.991374	0.00261278	type=1
0.526027	1213	0.991374	0.00261278	type=1
0.539726	1212	0.990556	0.00274006	type=1
0.545205	1211	0.990556	0.00274006	type=1
0.547945	1209	0.990556	0.00274006	type=1
0.550685	1208	0.990556	0.00274006	type=1
0.553425	1205	0.990556	0.00274006	type=1
0.561644	1204	0.990556	0.00274006	type=1
0.572603	1203	0.990556	0.00274006	type=1
0.575342	1201	0.990556	0.00274006	type=1
0.586301	1200	0.990556	0.00274006	type=1
0.60274	1198	0.990556	0.00274006	type=1
0.605479	1197	0.990556	0.00274006	type=1
0.608219	1195	0.990556	0.00274006	type=1
0.610959	1194	0.990556	0.00274006	type=1
0.632877	1193	0.990556	0.00274006	type=1
0.635616	1192	0.990556	0.00274006	type=1
0.641096	1191	0.990556	0.00274006	type=1
0.646575	1190	0.990556	0.00274006	type=1
0.671233	1189	0.990556	0.00274006	type=1
0.679452	1188	0.990556	0.00274006	type=1
0.684932	1187	0.990556	0.00274006	type=1
0.687671	1186	0.990556	0.00274006	type=1
0.690411	1185	0.990556	0.00274006	type=1
0.709589	1183	0.990556	0.00274006	type=1
0.715068	1181	0.990556	0.00274006	type=1
0.717808	1180	0.990556	0.00274006	type=1
0.720548	1177	0.990556	0.00274006	type=1
0.728767	1176	0.990556	0.00274006	type=1
0.731507	1173	0.990556	0.00274006	type=1
0.736986	1172	0.990556	0.00274006	type=1
0.742466	1171	0.990556	0.00274006	type=1
0.745205	1168	0.990556	0.00274006	type=1
0.747945	1166	0.990556	0.00274006	type=1
0.753425	1162	0.989704	0.00287214	type=1
0.756164	1159	0.989704	0.00287214	type=1
0.758904	1156	0.989704	0.00287214	type=1
0.764384	1153	0.989704	0.00287214	type=1
0.767123	1151	0.989704	0.00287214	type=1
0.778082	1150	0.989704	0.00287214	type=1
0.786301	1149	0.989704	0.00287214	type=1
0.791781	1148	0.989704	0.00287214	type=1
0.794521	1145	0.989704	0.00287214	type=1
0.79726	1142	0.988837	0.00300277	type=1
0.80274	1141	0.988837	0.00300277	type=1
0.805479	1140	0.98797	0.00312839	type=1
0.808219	1138	0.98797	0.00312839	type=1
0.810959	1137	0.98797	0.00312839	type=1
0.819178	1136	0.98797	0.00312839	type=1
0.824658	1135	0.98797	0.00312839	type=1
0.830137	1133	0.98797	0.00312839	type=1
0.832877	1132	0.98797	0.00312839	type=1
0.838356	1130	0.98797	0.00312839	type=1
0.843836	1129	0.98797	0.00312839	type=1
0.849315	1128	0.987094	0.00325168	type=1
0.865753	1127	0.987094	0.00325168	type=1
0.876712	1126	0.987094	0.00325168	type=1
0.879452	1125	0.987094	0.00325168	type=1
0.882192	1124	0.987094	0.00325168	type=1
0.890411	1122	0.987094	0.00325168	type=1
0.89589	1121	0.986213	0.00337193	type=1
0.90137	1118	0.986213	0.00337193	type=1
0.90411	1116	0.986213	0.00337193	type=1
0.906849	1115	0.986213	0.00337193	type=1
0.917808	1114	0.986213	0.00337193	type=1
0.926027	1112	0.986213	0.00337193	type=1
0.928767	1111	0.986213	0.00337193	type=1
0.931507	1110	0.986213	0.00337193	type=1
0.934247	1109	0.986213	0.00337193	type=1
0.939726	1105	0.986213	0.00337193	type=1
0.942466	1103	0.986213	0.00337193	type=1
0.945205	1102	0.986213	0.00337193	type=1
0.950685	1100	0.986213	0.00337193	type=1
0.953425	1099	0.986213	0.00337193	type=1
0.958904	1097	0.986213	0.00337193	type=1
0.961644	1094	0.986213	0.00337193	type=1
0.972603	1093	0.986213	0.00337193	type=1
0.975342	1091	0.986213	0.00337193	type=1
0.978082	1088	0.986213	0.00337193	type=1
0.980822	1083	0.986213	0.00337193	type=1
0.983562	1079	0.985299	0.00349709	type=1
0.986301	1075	0.984383	0.00361881	type=1
0.991781	1073	0.984383	0.00361881	type=1
0.994521	1070	0.984383	0.00361881	type=1
0.99726	1068	0.984383	0.00361881	type=1
1	1061	0.984383	0.00361881	type=1
1.00274	1055	0.984383	0.00361881	type=1
1.00822	1054	0.984383	0.00361881	type=1
1.01644	1053	0.984383	0.00361881	type=1
1.01918	1051	0.984383	0.00361881	type=1
1.02466	1050	0.984383	0.00361881	type=1
1.03288	1048	0.984383	0.00361881	type=1
1.03562	1047	0.984383	0.00361881	type=1
1.04384	1045	0.984383	0.00361881	type=1
1.04932	1043	0.984383	0.00361881	type=1
1.05479	1042	0.984383	0.00361881	type=1
1.06301	1038	0.984383	0.00361881	type=1
1.06849	1037	0.984383	0.00361881	type=1
1.07397	1036	0.984383	0.00361881	type=1
1.07945	1035	0.984383	0.00361881	type=1
1.08219	1032	0.984383	0.00361881	type=1
1.09315	1031	0.984383	0.00361881	type=1
1.09863	1030	0.984383	0.00361881	type=1
1.10685	1029	0.984383	0.00361881	type=1
1.11233	1027	0.984383	0.00361881	type=1
1.11507	1025	0.984383	0.00361881	type=1
1.11781	1024	0.984383	0.00361881	type=1
1.12329	1021	0.984383	0.00361881	type=1
1.12877	1020	0.984383	0.00361881	type=1
1.13151	1019	0.983417	0.00374963	type=1
1.13425	1017	0.983417	0.00374963	type=1
1.13699	1013	0.983417	0.00374963	type=1
1.14521	1012	0.983417	0.00374963	type=1
1.15068	1011	0.983417	0.00374963	type=1
1.15342	1010	0.983417	0.00374963	type=1
1.15616	1009	0.983417	0.00374963	type=1
1.1589	1004	0.983417	0.00374963	type=1
1.16438	1003	0.983417	0.00374963	type=1
1.16712	1001	0.983417	0.00374963	type=1
1.16986	1000	0.983417	0.00374963	type=1
1.1726	998	0.983417	0.00374963	type=1
1.17534	997	0.983417	0.00374963	type=1
1.17808	995	0.983417	0.00374963	type=1
1.18082	994	0.983417	0.00374963	type=1
1.18356	993	0.983417	0.00374963	type=1
1.18904	990	0.983417	0.00374963	type=1
1.19452	986	0.982419	0.00388451	type=1
1.2	984	0.982419	0.00388451	type=1
1.20822	982	0.982419	0.00388451	type=1
1.2137	977	0.982419	0.00388451	type=1
1.21644	975	0.982419	0.00388451	type=1
1.21918	974	0.982419	0.00388451	type=1
1.22192	970	0.982419	0.00388451	type=1
1.22466	969	0.982419	0.00388451	type=1
1.2274	967	0.982419	0.00388451	type=1
1.23014	963	0.982419	0.00388451	type=1
1.23288	962	0.982419	0.00388451	type=1
1.2411	961	0.982419	0.00388451	type=1
1.24384	959	0.982419	0.00388451	type=1
1.24658	958	0.981394	0.00402246	type=1
1.24932	948	0.981394	0.00402246	type=1
1.25205	940	0.981394	0.00402246	type=1
1.25753	938	0.981394	0.00402246	type=1
1.26027	937	0.981394	0.00402246	type=1
1.26301	936	0.980345	0.00416207	type=1
1.27123	935	0.980345	0.00416207	type=1
1.27397	933	0.980345	0.00416207	type=1
1.27945	932	0.980345	0.00416207	type=1
1.28219	930	0.980345	0.00416207	type=1
1.28493	928	0.980345	0.00416207	type=1
1.29041	927	0.979288	0.00429974	type=1
1.29589	926	0.979288	0.00429974	type=1
1.29863	924	0.979288	0.00429974	type=1
1.30411	923	0.979288	0.00429974	type=1
1.30685	922	0.979288	0.00429974	type=1
1.30959	920	0.979288	0.00429974	type=1
1.31233	917	0.97822	0.00443602	type=1
1.31781	916	0.97822	0.00443602	type=1
1.32329	915	0.97822	0.00443602	type=1
1.32877	914	0.97822	0.00443602	type=1
1.33151	913	0.97822	0.00443602	type=1
1.33425	912	0.97822	0.00443602	type=1
1.34247	911	0.97822	0.00443602	type=1
1.34521	908	0.97822	0.00443602	type=1
1.34795	907	0.97822	0.00443602	type=1
1.35068	906	0.97822	0.00443602	type=1
1.35616	905	0.97822	0.00443602	type=1
1.3589	904	0.97822	0.00443602	type=1
1.36164	903	0.97822	0.00443602	type=1
1.37534	899	0.97822	0.00443602	type=1
1.38356	898	0.97822	0.00443602	type=1
1.3863	897	0.97822	0.00443602	type=1
1.39178	896	0.97822	0.00443602	type=1
1.39452	893	0.97822	0.00443602	type=1
1.39726	890	0.97822	0.00443602	type=1
1.4	889	0.97822	0.00443602	type=1
1.40274	888	0.977118	0.00457688	type=1
1.40548	885	0.977118	0.00457688	type=1
1.41096	883	0.977118	0.00457688	type=1
1.41644	882	0.97601	0.00471538	type=1
1.42192	881	0.97601	0.00471538	type=1
1.42466	880	0.97601	0.00471538	type=1
1.43014	877	0.97601	0.00471538	type=1
1.43562	876	0.97601	0.00471538	type=1
1.43836	874	0.97601	0.00471538	type=1
1.4411	871	0.97601	0.00471538	type=1
1.44384	868	0.97601	0.00471538	type=1
1.44658	863	0.97601	0.00471538	type=1
1.44932	862	0.97601	0.00471538	type=1
1.45205	861	0.97601	0.00471538	type=1
1.45479	860	0.97601	0.00471538	type=1
1.45753	859	0.97601	0.00471538	type=1
1.46027	854	0.97601	0.00471538	type=1
1.46301	852	0.97601	0.00471538	type=1
1.46575	851	0.97601	0.00471538	type=1
1.46849	848	0.97601	0.00471538	type=1
1.47123	844	0.97601	0.00471538	type=1
1.47397	843	0.97601	0.00471538	type=1
1.47671	842	0.97601	0.00471538	type=1
1.47945	840	0.97601	0.00471538	type=1
1.48219	838	0.97601	0.00471538	type=1
1.48493	836	0.97601	0.00471538	type=1
1.49041	835	0.97601	0.00471538	type=1
1.49589	833	0.97601	0.00471538	type=1
1.49863	832	0.97601	0.00471538	type=1
1.50137	829	0.97601	0.00471538	type=1
1.50411	824	0.97601	0.00471538	type=1
1.50959	822	0.974823	0.00486997	type=1
1.51233	820	0.974823	0.00486997	type=1
1.51507	819	0.974823	0.00486997	type=1
1.52329	814	0.974823	0.00486997	type=1
1.52603	812	0.974823	0.00486997	type=1
1.52877	811	0.974823	0.00486997	type=1
1.53151	810	0.974823	0.00486997	type=1
1.53425	809	0.974823	0.00486997	type=1
1.53699	804	0.973611	0.00502648	type=1
1.53973	801	0.973611	0.00502648	type=1
1.54247	799	0.973611	0.00502648	type=1
1.54795	797	0.973611	0.00502648	type=1
1.55068	796	0.973611	0.00502648	type=1
1.55342	793	0.973611	0.00502648	type=1
1.55616	792	0.973611	0.00502648	type=1
1.56164	790	0.973611	0.00502648	type=1
1.56438	789	0.973611	0.00502648	type=1
1.56712	787	0.973611	0.00502648	type=1
1.5726	786	0.973611	0.00502648	type=1
1.57808	784	0.973611	0.00502648	type=1
1.59178	782	0.973611	0.00502648	type=1
1.6	779	0.973611	0.00502648	type=1
1.60274	778	0.973611	0.00502648	type=1
1.60548	776	0.973611	0.00502648	type=1
1.61096	775	0.973611	0.00502648	type=1
1.61644	771	0.973611	0.00502648	type=1
1.62192	770	0.973611	0.00502648	type=1
1.6274	769	0.973611	0.00502648	type=1
1.63014	768	0.973611	0.00502648	type=1
1.63288	766	0.973611	0.00502648	type=1
1.6411	764	0.971062	0.00535732	type=1
1.64384	759	0.971062	0.00535732	type=1
1.64932	757	0.971062	0.00535732	type=1
1.65205	755	0.971062	0.00535732	type=1
1.65753	754	0.971062	0.00535732	type=1
1.66301	753	0.971062	0.00535732	type=1
1.66575	750	0.971062	0.00535732	type=1
1.66849	749	0.971062	0.00535732	type=1
1.67123	746	0.971062	0.00535732	type=1
1.67397	745	0.971062	0.00535732	type=1
1.67671	742	0.971062	0.00535732	type=1
1.67945	739	0.971062	0.00535732	type=1
1.68219	737	0.971062	0.00535732	type=1
1.68767	736	0.971062	0.00535732	type=1
1.69041	733	0.969737	0.00552853	type=1
1.69315	732	0.969737	0.00552853	type=1
1.69589	731	0.969737	0.00552853	type=1
1.70137	729	0.969737	0.00552853	type=1
1.70685	728	0.969737	0.00552853	type=1
1.70959	725	0.969737	0.00552853	type=1
1.71233	721	0.969737	0.00552853	type=1
1.71781	719	0.969737	0.00552853	type=1
1.72055	718	0.969737	0.00552853	type=1
1.72329	714	0.969737	0.00552853	type=1
1.72603	711	0.968373	0.00570488	type=1
1.73151	710	0.968373	0.00570488	type=1
1.73699	709	0.967007	0.00587688	type=1
1.73973	708	0.967007	0.00587688	type=1
1.74247	707	0.967007	0.00587688	type=1
1.74521	706	0.967007	0.00587688	type=1
1.74795	702	0.967007	0.00587688	type=1
1.75068	701	0.967007	0.00587688	type=1
1.75616	699	0.967007	0.00587688	type=1
1.7589	697	0.967007	0.00587688	type=1
1.76438	695	0.967007	0.00587688	type=1
1.76712	693	0.967007	0.00587688	type=1
1.7726	692	0.967007	0.00587688	type=1
1.77534	691	0.967007	0.00587688	type=1
1.77808	690	0.967007	0.00587688	type=1
1.78082	688	0.967007	0.00587688	type=1
1.78356	687	0.967007	0.00587688	type=1
1.7863	684	0.967007	0.00587688	type=1
1.78904	683	0.967007	0.00587688	type=1
1.80274	682	0.967007	0.00587688	type=1
1.80822	679	0.967007	0.00587688	type=1
1.81096	678	0.967007	0.00587688	type=1
1.82192	676	0.965577	0.00606047	type=1
1.82466	672	0.96414	0.00624075	type=1
1.83014	670	0.96414	0.00624075	type=1
1.83562	669	0.962699	0.00641753	type=1
1.84658	668	0.962699	0.00641753	type=1
1.85205	667	0.961255	0.00659059	type=1
1.86027	666	0.961255	0.00659059	type=1
1.86301	663	0.961255	0.00659059	type=1
1.86575	661	0.961255	0.00659059	type=1
1.87123	660	0.961255	0.00659059	type=1
1.88219	659	0.961255	0.00659059	type=1
1.88493	658	0.961255	0.00659059	type=1
1.89041	656	0.961255	0.00659059	type=1
1.89863	655	0.961255	0.00659059	type=1
1.90137	654	0.961255	0.00659059	type=1
1.90411	648	0.959772	0.00676912	type=1
1.90685	647	0.959772	0.00676912	type=1
1.91233	646	0.959772	0.00676912	type=1
1.91507	645	0.958284	0.00694467	type=1
1.91781	641	0.958284	0.00694467	type=1
1.92055	640	0.956787	0.00711854	type=1
1.92329	637	0.955285	0.00728986	type=1
1.93151	633	0.955285	0.00728986	type=1
1.93425	630	0.955285	0.00728986	type=1
1.93699	629	0.955285	0.00728986	type=1
1.94521	626	0.955285	0.00728986	type=1
1.94795	625	0.955285	0.00728986	type=1
1.95342	624	0.955285	0.00728986	type=1
1.95616	622	0.955285	0.00728986	type=1
1.9589	621	0.955285	0.00728986	type=1
1.96164	619	0.955285	0.00728986	type=1
1.96712	618	0.955285	0.00728986	type=1
1.96986	616	0.955285	0.00728986	type=1
1.9726	613	0.955285	0.00728986	type=1
1.97534	612	0.955285	0.00728986	type=1
1.97808	610	0.955285	0.00728986	type=1
1.98082	609	0.955285	0.00728986	type=1
1.9863	606	0.955285	0.00728986	type=1
1.98904	605	0.955285	0.00728986	type=1
1.99178	602	0.955285	0.00728986	type=1
1.99452	597	0.955285	0.00728986	type=1
1.99726	581	0.955285	0.00728986	type=1
2	577	0.955285	0.00728986	type=1
2.00548	575	0.955285	0.00728986	type=1
2.00822	574	0.955285	0.00728986	type=1
2.01096	573	0.955285	0.00728986	type=1
2.01918	572	0.955285	0.00728986	type=1
2.02192	569	0.955285	0.00728986	type=1
2.02466	568	0.955285	0.00728986	type=1
2.0274	567	0.955285	0.00728986	type=1
2.03562	566	0.955285	0.00728986	type=1
2.03836	563	0.955285	0.00728986	type=1
2.0411	562	0.955285	0.00728986	type=1
2.04658	561	0.955285	0.00728986	type=1
2.05205	559	0.955285	0.00728986	type=1
2.05479	557	0.955285	0.00728986	type=1
2.05753	553	0.955285	0.00728986	type=1
2.06027	551	0.955285	0.00728986	type=1
2.06301	550	0.955285	0.00728986	type=1
2.06575	549	0.955285	0.00728986	type=1
2.07123	547	0.955285	0.00728986	type=1
2.07397	542	0.955285	0.00728986	type=1
2.07671	541	0.955285	0.00728986	type=1
2.07945	540	0.955285	0.00728986	type=1
2.08219	538	0.955285	0.00728986	type=1
2.08767	536	0.955285	0.00728986	type=1
2.09041	535	0.955285	0.00728986	type=1
2.09315	533	0.955285	0.00728986	type=1
2.09589	531	0.955285	0.00728986	type=1
2.09863	529	0.955285	0.00728986	type=1
2.10411	528	0.955285	0.00728986	type=1
2.10685	527	0.955285	0.00728986	type=1
2.10959	526	0.955285	0.00728986	type=1
2.11233	522	0.955285	0.00728986	type=1
2.11507	521	0.955285	0.00728986	type=1
2.11781	520	0.955285	0.00728986	type=1
2.12055	519	0.955285	0.00728986	type=1
2.12329	518	0.955285	0.00728986	type=1
2.12603	514	0.955285	0.00728986	type=1
2.13151	513	0.955285	0.00728986	type=1
2.13425	512	0.955285	0.00728986	type=1
2.13699	511	0.955285	0.00728986	type=1
2.13973	509	0.955285	0.00728986	type=1
2.14247	508	0.955285	0.00728986	type=1
2.14521	507	0.955285	0.00728986	type=1
2.14795	506	0.955285	0.00728986	type=1
2.15068	503	0.955285	0.00728986	type=1
2.15616	502	0.955285	0.00728986	type=1
2.1589	500	0.955285	0.00728986	type=1
2.16164	499	0.955285	0.00728986	type=1
2.16438	498	0.955285	0.00728986	type=1
2.16712	496	0.955285	0.00728986	type=1
2.16986	492	0.955285	0.00728986	type=1
2.1726	486	0.955285	0.00728986	type=1
2.17534	485	0.955285	0.00728986	type=1
2.18082	483	0.955285	0.00728986	type=1
2.1863	482	0.955285	0.00728986	type=1
2.18904	480	0.955285	0.00728986	type=1
2.19178	478	0.955285	0.00728986	type=1
2.19452	477	0.955285	0.00728986	type=1
2.19726	475	0.955285	0.00728986	type=1
2.20548	474	0.955285	0.00728986	type=1
2.20822	471	0.955285	0.00728986	type=1
2.21096	468	0.955285	0.00728986	type=1
2.2137	464	0.955285	0.00728986	type=1
2.21644	463	0.955285	0.00728986	type=1
2.21918	459	0.955285	0.00728986	type=1
2.22192	454	0.955285	0.00728986	type=1
2.22466	452	0.953171	0.00761889	type=1
2.2274	449	0.953171	0.00761889	type=1
2.23014	447	0.953171	0.00761889	type=1
2.23288	446	0.953171	0.00761889	type=1
2.23836	445	0.953171	0.00761889	type=1
2.2411	440	0.953171	0.00761889	type=1
2.24384	439	0.953171	0.00761889	type=1
2.24658	432	0.953171	0.00761889	type=1
2.24932	431	0.953171	0.00761889	type=1
2.25205	430	0.953171	0.00761889	type=1
2.25753	425	0.953171	0.00761889	type=1
2.26301	424	0.953171	0.00761889	type=1
2.26575	419	0.953171	0.00761889	type=1
2.26849	418	0.953171	0.00761889	type=1
2.27123	416	0.953171	0.00761889	type=1
2.27397	414	0.953171	0.00761889	type=1
2.27671	411	0.953171	0.00761889	type=1
2.27945	410	0.953171	0.00761889	type=1
2.28219	409	0.953171	0.00761889	type=1
2.28767	407	0.953171	0.00761889	type=1
2.29041	405	0.953171	0.00761889	type=1
2.29315	404	0.953171	0.00761889	type=1
2.29589	403	0.953171	0.00761889	type=1
2.29863	402	0.953171	0.00761889	type=1
2.30137	399	0.953171	0.00761889	type=1
2.30411	393	0.953171	0.00761889	type=1
2.30685	392	0.953171	0.00761889	type=1
2.30959	390	0.953171	0.00761889	type=1
2.31507	388	0.953171	0.00761889	type=1
2.31781	387	0.953171	0.00761889	type=1
2.32055	386	0.953171	0.00761889	type=1
2.32329	385	0.953171	0.00761889	type=1
2.32603	383	0.953171	0.00761889	type=1
2.32877	381	0.953171	0.00761889	type=1
2.33425	380	0.953171	0.00761889	type=1
2.33699	379	0.953171	0.00761889	type=1
2.33973	378	0.953171	0.00761889	type=1
2.34247	374	0.953171	0.00761889	type=1
2.34521	372	0.953171	0.00761889	type=1
2.34795	371	0.953171	0.00761889	type=1
2.35068	369	0.953171	0.00761889	type=1
2.35616	368	0.953171	0.00761889	type=1
2.3589	364	0.953171	0.00761889	type=1
2.36438	362	0.953171	0.00761889	type=1
2.36712	361	0.953171	0.00761889	type=1
2.3726	360	0.953171	0.00761889	type=1
2.37534	358	0.953171	0.00761889	type=1
2.37808	357	0.953171	0.00761889	type=1
2.38356	355	0.953171	0.00761889	type=1
2.38904	353	0.953171	0.00761889	type=1
2.39178	351	0.953171	0.00761889	type=1
2.39726	350	0.953171	0.00761889	type=1
2.4	347	0.953171	0.00761889	type=1
2.40274	346	0.953171	0.00761889	type=1
2.40548	344	0.953171	0.00761889	type=1
2.40822	343	0.953171	0.00761889	type=1
2.41096	341	0.953171	0.00761889	type=1
2.4137	338	0.953171	0.00761889	type=1
2.41644	337	0.953171	0.00761889	type=1
2.41918	335	0.953171	0.00761889	type=1
2.42466	333	0.953171	0.00761889	type=1
2.4274	332	0.953171	0.00761889	type=1
2.43014	330	0.953171	0.00761889	type=1
2.43288	329	0.953171	0.00761889	type=1
2.43562	327	0.953171	0.00761889	type=1
2.43836	324	0.953171	0.00761889	type=1
2.4411	319	0.953171	0.00761889	type=1
2.44384	315	0.953171	0.00761889	type=1
2.44658	313	0.953171	0.00761889	type=1
2.44932	309	0.953171	0.00761889	type=1
2.45205	303	0.950025	0.00830516	type=1
2.45479	300	0.950025	0.00830516	type=1
2.45753	298	0.950025	0.00830516	type=1
2.46027	297	0.950025	0.00830516	type=1
2.46301	295	0.950025	0.00830516	type=1
2.46575	293	0.950025	0.00830516	type=1
2.46849	287	0.950025	0.00830516	type=1
2.47123	285	0.950025	0.00830516	type=1
2.47397	284	0.950025	0.00830516	type=1
2.47671	282	0.950025	0.00830516	type=1
2.47945	279	0.950025	0.00830516	type=1
2.48219	277	0.950025	0.00830516	type=1
2.48493	275	0.950025	0.00830516	type=1
2.48767	274	0.950025	0.00830516	type=1
2.49041	272	0.950025	0.00830516	type=1
2.49315	270	0.950025	0.00830516	type=1
2.49589	259	0.950025	0.00830516	type=1
2.49863	257	0.950025	0.00830516	type=1
2.50137	252	0.950025	0.00830516	type=1
2.50411	242	0.950025	0.00830516	type=1
2.50685	239	0.950025	0.00830516	type=1
2.50959	235	0.950025	0.00830516	type=1
2.51233	233	0.950025	0.00830516	type=1
2.51507	230	0.950025	0.00830516	type=1
2.52055	227	0.950025	0.00830516	type=1
2.52329	224	0.950025	0.00830516	type=1
2.52877	223	0.950025	0.00830516	type=1
2.53699	221	0.950025	0.00830516	type=1
2.54247	219	0.950025	0.00830516	type=1
2.54521	216	0.950025	0.00830516	type=1
2.55068	214	0.950025	0.00830516	type=1
2.55342	213	0.950025	0.00830516	type=1
2.55616	211	0.950025	0.00830516	type=1
2.5589	210	0.950025	0.00830516	type=1
2.56438	209	0.950025	0.00830516	type=1
2.56712	207	0.950025	0.00830516	type=1
2.56986	206	0.950025	0.00830516	type=1
2.5726	203	0.950025	0.00830516	type=1
2.57534	202	0.950025	0.00830516	type=1
2.58082	201	0.950025	0.00830516	type=1
2.58356	200	0.950025	0.00830516	type=1
2.5863	199	0.950025	0.00830516	type=1
2.58904	194	0.950025	0.00830516	type=1
2.59178	190	0.950025	0.00830516	type=1
2.59452	189	0.950025	0.00830516	type=1
2.59726	188	0.950025	0.00830516	type=1
2.6	186	0.950025	0.00830516	type=1
2.60274	185	0.950025	0.00830516	type=1
2.60548	183	0.950025	0.00830516	type=1
2.60822	181	0.950025	0.00830516	type=1
2.61096	179	0.950025	0.00830516	type=1
2.6137	178	0.950025	0.00830516	type=1
2.61644	176	0.950025	0.00830516	type=1
2.61918	174	0.950025	0.00830516	type=1
2.62192	173	0.950025	0.00830516	type=1
2.62466	172	0.950025	0.00830516	type=1
2.6274	171	0.950025	0.00830516	type=1
2.63014	166	0.950025	0.00830516	type=1
2.63288	165	0.950025	0.00830516	type=1
2.63562	164	0.950025	0.00830516	type=1
2.63836	162	0.950025	0.00830516	type=1
2.6411	161	0.950025	0.00830516	type=1
2.64384	158	0.950025	0.00830516	type=1
2.64658	156	0.950025	0.00830516	type=1
2.64932	152	0.950025	0.00830516	type=1
2.65205	150	0.950025	0.00830516	type=1
2.65479	145	0.950025	0.00830516	type=1
2.65753	143	0.950025	0.00830516	type=1
2.66027	139	0.950025	0.00830516	type=1
2.66301	138	0.950025	0.00830516	type=1
2.66575	136	0.950025	0.00830516	type=1
2.66849	133	0.950025	0.00830516	type=1
2.67123	130	0.950025	0.00830516	type=1
2.67397	129	0.950025	0.00830516	type=1
2.67671	126	0.950025	0.00830516	type=1
2.67945	123	0.950025	0.00830516	type=1
2.68493	120	0.950025	0.00830516	type=1
2.68767	117	0.950025	0.00830516	type=1
2.69315	116	0.950025	0.00830516	type=1
2.69589	114	0.950025	0.00830516	type=1
2.69863	107	0.950025	0.00830516	type=1
2.70137	104	0.950025	0.00830516	type=1
2.70411	98	0.950025	0.00830516	type=1
2.70685	94	0.950025	0.00830516	type=1
2.70959	91	0.950025	0.00830516	type=1
2.71507	89	0.939351	0.0140234	type=1
2.71781	86	0.939351	0.0140234	type=1
2.72055	83	0.939351	0.0140234	type=1
2.72329	82	0.939351	0.0140234	type=1
2.72603	80	0.939351	0.0140234	type=1
2.72877	79	0.939351	0.0140234	type=1
2.73151	77	0.939351	0.0140234	type=1
2.73425	75	0.939351	0.0140234	type=1
2.73699	70	0.939351	0.0140234	type=1
2.73973	67	0.939351	0.0140234	type=1
2.74247	66	0.939351	0.0140234	type=1
2.74521	63	0.939351	0.0140234	type=1
2.74795	60	0.939351	0.0140234	type=1
2.75068	56	0.939351	0.0140234	type=1
2.75342	55	0.939351	0.0140234	type=1
2.7589	52	0.939351	0.0140234	type=1
2.76164	51	0.939351	0.0140234	type=1
2.76712	50	0.939351	0.0140234	type=1
2.76986	49	0.939351	0.0140234	type=1
2.77534	47	0.939351	0.0140234	type=1
2.77808	46	0.939351	0.0140234	type=1
2.78082	45	0.939351	0.0140234	type=1
2.7863	43	0.939351	0.0140234	type=1
2.78904	42	0.939351	0.0140234	type=1
2.79452	41	0.939351	0.0140234	type=1
2.79726	40	0.915867	0.0289427	type=1
2.80274	39	0.915867	0.0289427	type=1
2.80548	38	0.915867	0.0289427	type=1
2.81096	37	0.915867	0.0289427	type=1
2.81918	36	0.915867	0.0289427	type=1
2.83014	33	0.915867	0.0289427	type=1
2.83288	32	0.915867	0.0289427	type=1
2.83562	30	0.915867	0.0289427	type=1
2.83836	29	0.915867	0.0289427	type=1
2.84384	27	0.915867	0.0289427	type=1
2.85479	26	0.915867	0.0289427	type=1
2.85753	25	0.915867	0.0289427	type=1
2.86575	24	0.915867	0.0289427	type=1
2.87671	23	0.915867	0.0289427	type=1
2.87945	22	0.915867	0.0289427	type=1
2.88767	21	0.915867	0.0289427	type=1
2.89589	19	0.915867	0.0289427	type=1
2.89863	17	0.915867	0.0289427	type=1
2.90685	16	0.915867	0.0289427	type=1
2.90959	15	0.915867	0.0289427	type=1
2.91507	14	0.915867	0.0289427	type=1
2.91781	13	0.915867	0.0289427	type=1
2.92329	12	0.915867	0.0289427	type=1
2.93151	11	0.915867	0.0289427	type=1
2.93425	10	0.915867	0.0289427	type=1
2.93699	9	0.915867	0.0289427	type=1
2.94521	7	0.915867	0.0289427	type=1
2.94795	6	0.915867	0.0289427	type=1
2.96986	3	0.915867	0.0289427	type=1
2.9863	1	0.915867	0.0289427	type=1
0.0356164	35412	1	0	type=2
0.0383562	35411	0.999972	2.82e-05	type=2
0.0410959	35410	0.999972	2.82e-05	type=2
0.0575342	35408	0.999972	2.82e-05	type=2
0.0657534	35407	0.999972	2.82e-05	type=2
0.0712329	35406	0.999972	2.82e-05	type=2
0.0739726	35404	0.999972	2.82e-05	type=2
0.0767123	35401	0.999972	2.82e-05	type=2
0.0794521	35400	0.999972	2.82e-05	type=2
0.0821918	35399	0.999972	2.82e-05	type=2
0.0876712	35398	0.999972	2.82e-05	type=2
0.0958904	35397	0.999972	2.82e-05	type=2
0.0986301	35395	0.999944	3.99e-05	type=2
0.10137	35394	0.999915	4.89e-05	type=2
0.106849	35393	0.999887	5.65e-05	type=2
0.109589	35391	0.999887	5.65e-05	type=2
0.112329	35390	0.999887	5.65e-05	type=2
0.126027	35388	0.999859	6.32e-05	type=2
0.128767	35386	0.999859	6.32e-05	type=2
0.131507	35385	0.99983	6.92e-05	type=2
0.136986	35381	0.99983	6.92e-05	type=2
0.139726	35380	0.99983	6.92e-05	type=2
0.142466	35379	0.99983	6.92e-05	type=2
0.145205	35373	0.99983	6.92e-05	type=2
0.147945	35368	0.99983	6.92e-05	type=2
0.150685	35365	0.99983	6.92e-05	type=2
0.153425	35362	0.99983	6.92e-05	type=2
0.156164	35361	0.999802	7.48e-05	type=2
0.158904	35354	0.999802	7.48e-05	type=2
0.161644	35351	0.999802	7.48e-05	type=2
0.164384	35349	0.999802	7.48e-05	type=2
0.167123	35348	0.999802	7.48e-05	type=2
0.169863	35347	0.999802	7.48e-05	type=2
0.172603	35345	0.999802	7.48e-05	type=2
0.175342	35343	0.999802	7.48e-05	type=2
0.178082	35341	0.999802	7.48e-05	type=2
0.180822	35339	0.999774	7.99e-05	type=2
0.183562	35337	0.999774	7.99e-05	type=2
0.189041	35335	0.999774	7.99e-05	type=2
0.191781	35329	0.999746	8.48e-05	type=2
0.194521	35324	0.999746	8.48e-05	type=2
0.19726	35323	0.999717	8.94e-05	type=2
0.2	35321	0.999717	8.94e-05	type=2
0.20274	35319	0.999717	8.94e-05	type=2
0.205479	35317	0.999717	8.94e-05	type=2
0.208219	35312	0.999717	8.94e-05	type=2
0.210959	35307	0.999689	9.38e-05	type=2
0.213699	35291	0.999689	9.38e-05	type=2
0.216438	35288	0.999689	9.38e-05	type=2
0.219178	35282	0.999689	9.38e-05	type=2
0.221918	35273	0.999689	9.38e-05	type=2
0.224658	35254	0.999689	9.38e-05	type=2
0.227397	35225	0.999661	9.8e-05	type=2
0.230137	35191	0.999661	9.8e-05	type=2
0.232877	35074	0.999661	9.8e-05	type=2
0.235616	35003	0.999661	9.8e-05	type=2
0.238356	34939	0.999632	0.000102079	type=2
0.241096	34868	0.999632	0.000102079	type=2
0.243836	34774	0.999632	0.000102079	type=2
0.246575	34681	0.999603	0.000106074	type=2
0.249315	34592	0.999603	0.000106074	type=2
0.252055	34486	0.999603	0.000106074	type=2
0.254795	34437	0.999574	0.000109977	type=2
0.257534	34422	0.999574	0.000109977	type=2
0.260274	34403	0.999574	0.000109977	type=2
0.263014	34391	0.999574	0.000109977	type=2
0.265753	34377	0.999574	0.000109977	type=2
0.268493	34367	0.999516	0.000117424	type=2
0.271233	34350	0.999516	0.000117424	type=2
0.273973	34335	0.999516	0.000117424	type=2
0.276712	34327	0.999516	0.000117424	type=2
0.279452	34320	0.999487	0.000120985	type=2
0.282192	34313	0.999487	0.000120985	type=2
0.284932	34306	0.999487	0.000120985	type=2
0.287671	34287	0.999429	0.000127823	type=2
0.290411	34260	0.999429	0.000127823	type=2
0.293151	34240	0.999429	0.000127823	type=2
0.29589	34212	0.999429	0.000127823	type=2
0.29863	34204	0.999429	0.000127823	type=2
0.30137	34197	0.999429	0.000127823	type=2
0.30411	34182	0.999429	0.000127823	type=2
0.306849	34165	0.999429	0.000127823	type=2
0.309589	34132	0.99937	0.000134371	type=2
0.312329	34107	0.99937	0.000134371	type=2
0.315068	34098	0.999341	0.000137534	type=2
0.317808	34079	0.999311	0.00014063	type=2
0.320548	34061	0.999253	0.000146631	type=2
0.323288	34038	0.999253	0.000146631	type=2
0.326027	34012	0.999253	0.000146631	type=2
0.328767	33978	0.999253	0.000146631	type=2
0.331507	33961	0.999253	0.000146631	type=2
0.334247	33946	0.999223	0.000149561	type=2
0.336986	33934	0.999223	0.000149561	type=2
0.339726	33922	0.999223	0.000149561	type=2
0.342466	33916	0.999223	0.000149561	type=2
0.345205	33914	0.999223	0.000149561	type=2
0.347945	33902	0.999194	0.000152442	type=2
0.350685	33896	0.999164	0.000155271	type=2
0.353425	33892	0.999135	0.00015805	type=2
0.356164	33886	0.999105	0.000160781	type=2
0.358904	33879	0.999105	0.000160781	type=2
0.361644	33877	0.999105	0.000160781	type=2
0.364384	33867	0.999105	0.000160781	type=2
0.367123	33852	0.999105	0.000160781	type=2
0.369863	33844	0.999076	0.000163474	type=2
0.372603	33837	0.999046	0.000166124	type=2
0.375342	33834	0.999046	0.000166124	type=2
0.378082	33828	0.999046	0.000166124	type=2
0.380822	33822	0.999017	0.000168734	type=2
0.383562	33815	0.999017	0.000168734	type=2
0.386301	33801	0.999017	0.000168734	type=2
0.389041	33788	0.998987	0.00017131	type=2
0.391781	33779	0.998987	0.00017131	type=2
0.394521	33769	0.998987	0.00017131	type=2
0.39726	33751	0.998987	0.00017131	type=2
0.4	33735	0.998987	0.00017131	type=2
0.40274	33715	0.998987	0.00017131	type=2
0.405479	33685	0.998987	0.00017131	type=2
0.408219	33670	0.998987	0.00017131	type=2
0.410959	33658	0.998958	0.000173868	type=2
0.413699	33641	0.998958	0.000173868	type=2
0.416438	33627	0.998898	0.000178882	type=2
0.419178	33616	0.998898	0.000178882	type=2
0.421918	33611	0.998898	0.000178882	type=2
0.424658	33595	0.998898	0.000178882	type=2
0.427397	33583	0.998898	0.000178882	type=2
0.430137	33578	0.998898	0.000178882	type=2
0.432877	33570	0.998898	0.000178882	type=2
0.435616	33560	0.998868	0.000181347	type=2
0.438356	33555	0.998868	0.000181347	type=2
0.441096	33543	0.998868	0.000181347	type=2
0.443836	33517	0.998868	0.000181347	type=2
0.446575	33503	0.998868	0.000181347	type=2
0.449315	33492	0.998868	0.000181347	type=2
0.452055	33485	0.998839	0.00018379	type=2
0.454795	33471	0.998809	0.000186202	type=2
0.457534	33447	0.998779	0.000188587	type=2
0.460274	33424	0.998749	0.000190946	type=2
0.463014	33373	0.998749	0.000190946	type=2
0.465753	33350	0.998749	0.000190946	type=2
0.468493	33321	0.998689	0.000195606	type=2
0.471233	33292	0.998689	0.000195606	type=2
0.473973	33254	0.998689	0.000195606	type=2
0.476712	33189	0.998689	0.000195606	type=2
0.479452	33139	0.998659	0.00019792	type=2
0.482192	33012	0.998659	0.00019792	type=2
0.484932	32947	0.998659	0.00019792	type=2
0.487671	32884	0.998659	0.00019792	type=2
0.490411	32813	0.998659	0.00019792	type=2
0.493151	32739	0.998598	0.000202579	type=2
0.49589	32653	0.998598	0.000202579	type=2
0.49863	32581	0.998567	0.000204891	type=2
0.50137	32504	0.998567	0.000204891	type=2
0.50411	32379	0.998567	0.000204891	type=2
0.506849	32342	0.998567	0.000204891	type=2
0.509589	32329	0.998567	0.000204891	type=2
0.512329	32312	0.998536	0.000207216	type=2
0.515068	32297	0.998536	0.000207216	type=2
0.517808	32278	0.998536	0.000207216	type=2
0.520548	32251	0.998536	0.000207216	type=2
0.523288	32242	0.998505	0.000209524	type=2
0.526027	32231	0.998505	0.000209524	type=2
0.528767	32211	0.998505	0.000209524	type=2
0.531507	32201	0.998505	0.000209524	type=2
0.534247	32192	0.998505	0.000209524	type=2
0.536986	32180	0.998505	0.000209524	type=2
0.539726	32161	0.998505	0.000209524	type=2
0.542466	32145	0.998505	0.000209524	type=2
0.545205	32117	0.998505	0.000209524	type=2
0.547945	32096	0.998505	0.000209524	type=2
0.550685	32075	0.998443	0.000214113	type=2
0.553425	32051	0.998443	0.000214113	type=2
0.556164	32027	0.998412	0.000216378	type=2
0.558904	31985	0.998412	0.000216378	type=2
0.561644	31962	0.998349	0.000220856	type=2
0.564384	31941	0.998349	0.000220856	type=2
0.567123	31917	0.998318	0.000223067	type=2
0.569863	31883	0.998318	0.000223067	type=2
0.572603	31858	0.998318	0.000223067	type=2
0.575342	31822	0.998318	0.000223067	type=2
0.578082	31773	0.998318	0.000223067	type=2
0.580822	31755	0.998318	0.000223067	type=2
0.583562	31740	0.998287	0.000225281	type=2
0.586301	31730	0.998255	0.000227475	type=2
0.589041	31684	0.998161	0.000233952	type=2
0.591781	31669	0.998161	0.000233952	type=2
0.594521	31656	0.998161	0.000233952	type=2
0.59726	31631	0.998161	0.000233952	type=2
0.6	31620	0.998161	0.000233952	type=2
0.60274	31616	0.998161	0.000233952	type=2
0.605479	31610	0.998129	0.000236081	type=2
0.608219	31605	0.998129	0.000236081	type=2
0.610959	31592	0.998129	0.000236081	type=2
0.613699	31585	0.998034	0.000242367	type=2
0.616438	31565	0.997971	0.000246474	type=2
0.619178	31550	0.997939	0.000248504	type=2
0.621918	31542	0.997908	0.000250518	type=2
0.624658	31528	0.997876	0.000252518	type=2
0.627397	31516	0.997876	0.000252518	type=2
0.630137	31502	0.997876	0.000252518	type=2
0.632877	31485	0.997876	0.000252518	type=2
0.635616	31453	0.997844	0.000254511	type=2
0.638356	31441	0.997844	0.000254511	type=2
0.641096	31419	0.997844	0.000254511	type=2
0.643836	31401	0.997813	0.000256496	type=2
0.646575	31383	0.997781	0.000258468	type=2
0.649315	31357	0.997685	0.000264305	type=2
0.652055	31331	0.997622	0.000268132	type=2
0.654795	31291	0.997622	0.000268132	type=2
0.657534	31273	0.997622	0.000268132	type=2
0.660274	31252	0.997558	0.000271924	type=2
0.663014	31240	0.997526	0.000273801	type=2
0.665753	31233	0.997494	0.000275667	type=2
0.668493	31221	0.997462	0.000277522	type=2
0.671233	31200	0.997366	0.00028302	type=2
0.673973	31181	0.997334	0.000284831	type=2
0.676712	31164	0.99727	0.000288424	type=2
0.679452	31152	0.997238	0.000290205	type=2
0.682192	31142	0.997142	0.000295487	type=2
0.684932	31121	0.997142	0.000295487	type=2
0.687671	31104	0.99711	0.000297231	type=2
0.690411	31063	0.99711	0.000297231	type=2
0.693151	30988	0.99711	0.000297231	type=2
0.69589	30955	0.99711	0.000297231	type=2
0.69863	30936	0.99711	0.000297231	type=2
0.70137	30911	0.997078	0.000298986	type=2
0.70411	30889	0.997078	0.000298986	type=2
0.706849	30867	0.997045	0.000300736	type=2
0.709589	30846	0.997045	0.000300736	type=2
0.712329	30786	0.997013	0.000302486	type=2
0.715068	30751	0.996981	0.000304229	type=2
0.717808	30721	0.996948	0.000305965	type=2
0.720548	30692	0.996916	0.000307695	type=2
0.723288	30655	0.996883	0.00030942	type=2
0.726027	30602	0.996883	0.00030942	type=2
0.728767	30529	0.996883	0.00030942	type=2
0.731507	30423	0.996883	0.00030942	type=2
0.734247	30358	0.99685	0.000311168	type=2
0.736986	30305	0.99685	0.000311168	type=2
0.739726	30244	0.996817	0.00031292	type=2
0.742466	30184	0.996817	0.00031292	type=2
0.745205	30139	0.996784	0.000314674	type=2
0.747945	30060	0.996718	0.000318172	type=2
0.750685	29971	0.996685	0.000319916	type=2
0.753425	29911	0.996685	0.000319916	type=2
0.756164	29864	0.996651	0.000321664	type=2
0.758904	29840	0.996585	0.000325137	type=2
0.761644	29823	0.996518	0.000328577	type=2
0.764384	29799	0.996484	0.000330286	type=2
0.767123	29779	0.996484	0.000330286	type=2
0.769863	29748	0.996484	0.000330286	type=2
0.772603	29734	0.996484	0.000330286	type=2
0.775342	29721	0.996484	0.000330286	type=2
0.778082	29709	0.996484	0.000330286	type=2
0.780822	29696	0.996484	0.000330286	type=2
0.783562	29677	0.996484	0.000330286	type=2
0.786301	29655	0.996451	0.000332003	type=2
0.789041	29627	0.996451	0.000332003	type=2
0.791781	29594	0.996451	0.000332003	type=2
0.794521	29567	0.996451	0.000332003	type=2
0.79726	29546	0.996451	0.000332003	type=2
0.8	29522	0.996451	0.000332003	type=2
0.80274	29495	0.996451	0.000332003	type=2
0.805479	29460	0.996451	0.000332003	type=2
0.808219	29422	0.996451	0.000332003	type=2
0.810959	29396	0.996417	0.000333742	type=2
0.813699	29371	0.996383	0.000335474	type=2
0.816438	29354	0.996349	0.000337199	type=2
0.819178	29325	0.996281	0.000340631	type=2
0.821918	29302	0.996281	0.000340631	type=2
0.824658	29275	0.996281	0.000340631	type=2
0.827397	29251	0.996281	0.000340631	type=2
0.830137	29230	0.996247	0.000342344	type=2
0.832877	29206	0.996247	0.000342344	type=2
0.835616	29171	0.996179	0.00034576	type=2
0.838356	29158	0.996179	0.00034576	type=2
0.841096	29144	0.996076	0.000350831	type=2
0.843836	29130	0.996076	0.000350831	type=2
0.846575	29114	0.996008	0.000354178	type=2
0.849315	29101	0.995973	0.000355841	type=2
0.852055	29088	0.995973	0.000355841	type=2
0.854795	29073	0.995973	0.000355841	type=2
0.857534	29062	0.995973	0.000355841	type=2
0.860274	29050	0.995939	0.000357503	type=2
0.863014	29032	0.995939	0.000357503	type=2
0.865753	29006	0.99587	0.000360812	type=2
0.868493	28982	0.99587	0.000360812	type=2
0.871233	28970	0.99587	0.000360812	type=2
0.873973	28960	0.99587	0.000360812	type=2
0.876712	28941	0.995802	0.000364106	type=2
0.879452	28923	0.995802	0.000364106	type=2
0.882192	28908	0.995767	0.000365746	type=2
0.884932	28877	0.995767	0.000365746	type=2
0.887671	28855	0.995733	0.000367384	type=2
0.890411	28837	0.995733	0.000367384	type=2
0.893151	28815	0.995733	0.000367384	type=2
0.89589	28798	0.995733	0.000367384	type=2
0.89863	28766	0.995733	0.000367384	type=2
0.90137	28740	0.995733	0.000367384	type=2
0.90411	28701	0.995594	0.000373936	type=2
0.906849	28677	0.995559	0.000375558	type=2
0.909589	28656	0.995559	0.000375558	type=2
0.912329	28635	0.995524	0.000377178	type=2
0.915068	28623	0.99549	0.000378793	type=2
0.917808	28597	0.99549	0.000378793	type=2
0.920548	28563	0.995455	0.000380407	type=2
0.923288	28505	0.99542	0.000382022	type=2
0.926027	28477	0.995385	0.000383632	type=2
0.928767	28450	0.995385	0.000383632	type=2
0.931507	28428	0.995385	0.000383632	type=2
0.934247	28394	0.995385	0.000383632	type=2
0.936986	28368	0.995385	0.000383632	type=2
0.939726	28334	0.99535	0.000385252	type=2
0.942466	28276	0.995315	0.000386872	type=2
0.945205	28254	0.995279	0.000388488	type=2
0.947945	28224	0.995244	0.0003901	type=2
0.950685	28186	0.995173	0.000393314	type=2
0.953425	28149	0.995138	0.000394915	type=2
0.956164	28101	0.995103	0.000396515	type=2
0.958904	28046	0.995067	0.000398115	type=2
0.961644	27954	0.995067	0.000398115	type=2
0.964384	27895	0.994996	0.000401331	type=2
0.967123	27834	0.994889	0.000406127	type=2
0.969863	27769	0.994889	0.000406127	type=2
0.972603	27698	0.994781	0.000410913	type=2
0.975342	27617	0.994709	0.000414092	type=2
0.978082	27517	0.9946	0.000418849	type=2
0.980822	27362	0.9946	0.000418849	type=2
0.983562	27266	0.994491	0.00042364	type=2
0.986301	27158	0.994454	0.000425237	type=2
0.989041	27052	0.994454	0.000425237	type=2
0.991781	26995	0.994344	0.000430051	type=2
0.994521	26898	0.99427	0.000433253	type=2
0.99726	26830	0.99427	0.000433253	type=2
1	26628	0.99427	0.000433253	type=2
1.00274	26407	0.994232	0.000434905	type=2
1.00548	26371	0.994194	0.000436555	type=2
1.00822	26337	0.994157	0.000438203	type=2
1.01096	26315	0.994119	0.000439848	type=2
1.0137	26290	0.994081	0.00044149	type=2
1.01644	26262	0.993892	0.000449627	type=2
1.01918	26207	0.993892	0.000449627	type=2
1.02192	26176	0.993854	0.000451247	type=2
1.02466	26148	0.993854	0.000451247	type=2
1.0274	26114	0.99374	0.000456096	type=2
1.03014	26091	0.99374	0.000456096	type=2
1.03288	26064	0.99374	0.000456096	type=2
1.03562	26051	0.99374	0.000456096	type=2
1.03836	25988	0.993625	0.00046094	type=2
1.0411	25956	0.993625	0.00046094	type=2
1.04384	25922	0.993587	0.000462552	type=2
1.04658	25890	0.993548	0.000464162	type=2
1.04932	25866	0.993548	0.000464162	type=2
1.05205	25838	0.993471	0.000467378	type=2
1.05479	25781	0.993471	0.000467378	type=2
1.05753	25703	0.993394	0.000470606	type=2
1.06027	25659	0.993394	0.000470606	type=2
1.06301	25637	0.993317	0.000473828	type=2
1.06575	25602	0.993239	0.000477037	type=2
1.06849	25580	0.993084	0.000483403	type=2
1.07123	25547	0.993045	0.000484985	type=2
1.07397	25520	0.993045	0.000484985	type=2
1.07671	25486	0.993045	0.000484985	type=2
1.07945	25465	0.993045	0.000484985	type=2
1.08219	25446	0.992889	0.000491314	type=2
1.08493	25404	0.992889	0.000491314	type=2
1.08767	25373	0.992889	0.000491314	type=2
1.09041	25358	0.99281	0.000494469	type=2
1.09315	25330	0.992771	0.000496043	type=2
1.09589	25292	0.992732	0.000497616	type=2
1.09863	25269	0.992653	0.000500754	type=2
1.10137	25248	0.992653	0.000500754	type=2
1.10411	25237	0.992653	0.000500754	type=2
1.10685	25217	0.992614	0.000502321	type=2
1.10959	25195	0.992614	0.000502321	type=2
1.11233	25176	0.992496	0.000507011	type=2
1.11507	25147	0.992377	0.000511669	type=2
1.11781	25123	0.992298	0.000514756	type=2
1.12055	25103	0.992298	0.000514756	type=2
1.12329	25090	0.992298	0.000514756	type=2
1.12603	25063	0.992259	0.0005163	type=2
1.12877	25024	0.992259	0.0005163	type=2
1.13151	25005	0.992259	0.0005163	type=2
1.13425	24953	0.992219	0.000517853	type=2
1.13699	24920	0.992179	0.000519406	type=2
1.13973	24898	0.992179	0.000519406	type=2
1.14247	24869	0.992179	0.000519406	type=2
1.14521	24842	0.992179	0.000519406	type=2
1.14795	24805	0.992059	0.000524079	type=2
1.15068	24774	0.992019	0.000525631	type=2
1.15342	24711	0.991939	0.000528738	type=2
1.15616	24685	0.991899	0.000530288	type=2
1.1589	24655	0.991858	0.000531837	type=2
1.16164	24633	0.991818	0.000533384	type=2
1.16438	24615	0.991778	0.000534929	type=2
1.16712	24592	0.991738	0.000536472	type=2
1.16986	24562	0.991738	0.000536472	type=2
1.1726	24509	0.991697	0.000538022	type=2
1.17534	24483	0.991576	0.000542653	type=2
1.17808	24458	0.991576	0.000542653	type=2
1.18082	24441	0.991454	0.000547262	type=2
1.18356	24414	0.991454	0.000547262	type=2
1.1863	24377	0.991454	0.000547262	type=2
1.18904	24347	0.991454	0.000547262	type=2
1.19178	24300	0.991413	0.000548807	type=2
1.19452	24265	0.991331	0.000551893	type=2
1.19726	24233	0.991331	0.000551893	type=2
1.2	24209	0.991331	0.000551893	type=2
1.20274	24174	0.991208	0.000556525	type=2
1.20548	24138	0.991167	0.000558065	type=2
1.20822	24085	0.991126	0.000559608	type=2
1.21096	23982	0.991085	0.000561159	type=2
1.2137	23925	0.991043	0.000562714	type=2
1.21644	23870	0.99096	0.000565824	type=2
1.21918	23823	0.990836	0.000570477	type=2
1.22192	23756	0.990836	0.000570477	type=2
1.22466	23682	0.990836	0.000570477	type=2
1.2274	23605	0.990836	0.000570477	type=2
1.23014	23480	0.990793	0.000572064	type=2
1.23288	23411	0.990751	0.000573657	type=2
1.23562	23303	0.990751	0.000573657	type=2
1.23836	23255	0.990751	0.000573657	type=2
1.2411	23200	0.990751	0.000573657	type=2
1.24384	23152	0.990708	0.000575281	type=2
1.24658	23101	0.990708	0.000575281	type=2
1.24932	23007	0.990665	0.00057692	type=2
1.25205	22835	0.990665	0.00057692	type=2
1.25479	22705	0.990621	0.000578599	type=2
1.25753	22670	0.990578	0.000580278	type=2
1.26027	22636	0.990578	0.000580278	type=2
1.26301	22606	0.990534	0.000581962	type=2
1.26575	22573	0.99049	0.000583646	type=2
1.26849	22519	0.990446	0.000585333	type=2
1.27123	22478	0.990402	0.000587021	type=2
1.27397	22455	0.990402	0.000587021	type=2
1.27671	22427	0.990402	0.000587021	type=2
1.27945	22404	0.990402	0.000587021	type=2
1.28219	22375	0.990358	0.00058872	type=2
1.28493	22342	0.990313	0.000590419	type=2
1.28767	22286	0.990313	0.000590419	type=2
1.29041	22259	0.990269	0.000592126	type=2
1.29315	22207	0.990269	0.000592126	type=2
1.29589	22175	0.990269	0.000592126	type=2
1.29863	22135	0.990224	0.000593847	type=2
1.30137	22083	0.990179	0.000595571	type=2
1.30411	22052	0.990179	0.000595571	type=2
1.30685	21984	0.990134	0.000597306	type=2
1.30959	21944	0.990089	0.000599042	type=2
1.31233	21901	0.989999	0.000602512	type=2
1.31507	21869	0.989999	0.000602512	type=2
1.31781	21832	0.989999	0.000602512	type=2
1.32055	21809	0.989953	0.000604255	type=2
1.32329	21779	0.989953	0.000604255	type=2
1.32603	21739	0.989953	0.000604255	type=2
1.32877	21718	0.989908	0.000606006	type=2
1.33151	21696	0.989908	0.000606006	type=2
1.33425	21682	0.989908	0.000606006	type=2
1.33699	21642	0.989862	0.000607766	type=2
1.33973	21608	0.989816	0.000609525	type=2
1.34247	21579	0.98977	0.000611284	type=2
1.34521	21541	0.98977	0.000611284	type=2
1.34795	21524	0.989678	0.000614806	type=2
1.35068	21515	0.989632	0.00061656	type=2
1.35342	21493	0.989586	0.000618313	type=2
1.35616	21476	0.98954	0.000620064	type=2
1.3589	21454	0.98954	0.000620064	type=2
1.36164	21438	0.989494	0.000621816	type=2
1.36438	21393	0.989494	0.000621816	type=2
1.36712	21377	0.989494	0.000621816	type=2
1.36986	21358	0.989494	0.000621816	type=2
1.3726	21335	0.989494	0.000621816	type=2
1.37534	21310	0.989401	0.000625348	type=2
1.37808	21282	0.989355	0.000627111	type=2
1.38082	21239	0.989355	0.000627111	type=2
1.38356	21182	0.989308	0.000628885	type=2
1.3863	21149	0.989168	0.000634196	type=2
1.38904	21121	0.989168	0.000634196	type=2
1.39178	21098	0.989074	0.000637729	type=2
1.39452	21069	0.989027	0.000639493	type=2
1.39726	21028	0.989027	0.000639493	type=2
1.4	20987	0.989027	0.000639493	type=2
1.40274	20940	0.989027	0.000639493	type=2
1.40548	20900	0.988932	0.000643063	type=2
1.40822	20874	0.988885	0.000644845	type=2
1.41096	20859	0.988885	0.000644845	type=2
1.4137	20832	0.988885	0.000644845	type=2
1.41644	20807	0.988838	0.000646634	type=2
1.41918	20785	0.988838	0.000646634	type=2
1.42192	20730	0.988742	0.000650223	type=2
1.42466	20705	0.988742	0.000650223	type=2
1.4274	20683	0.988742	0.000650223	type=2
1.43014	20664	0.988694	0.000652021	type=2
1.43288	20637	0.988694	0.000652021	type=2
1.43562	20605	0.988646	0.000653825	type=2
1.43836	20565	0.988646	0.000653825	type=2
1.4411	20511	0.988598	0.000655641	type=2
1.44384	20480	0.988598	0.000655641	type=2
1.44658	20443	0.988598	0.000655641	type=2
1.44932	20409	0.98855	0.000657469	type=2
1.45205	20369	0.988453	0.000661125	type=2
1.45479	20314	0.988453	0.000661125	type=2
1.45753	20247	0.988453	0.000661125	type=2
1.46027	20149	0.988453	0.000661125	type=2
1.46301	20098	0.988354	0.00066486	type=2
1.46575	20043	0.988305	0.000666729	type=2
1.46849	19993	0.988255	0.000668603	type=2
1.47123	19936	0.988206	0.000670482	type=2
1.47397	19864	0.988206	0.000670482	type=2
1.47671	19799	0.988206	0.000670482	type=2
1.47945	19699	0.988156	0.000672401	type=2
1.48219	19611	0.988105	0.000674332	type=2
1.48493	19582	0.988004	0.000678188	type=2
1.48767	19518	0.988004	0.000678188	type=2
1.49041	19482	0.987954	0.000680128	type=2
1.49315	19426	0.987954	0.000680128	type=2
1.49589	19322	0.987903	0.000682095	type=2
1.49863	19237	0.9878	0.000686045	type=2
1.50137	19178	0.987697	0.000689997	type=2
1.50411	18967	0.987645	0.000692009	type=2
1.50685	18896	0.987593	0.00069403	type=2
1.50959	18849	0.987593	0.00069403	type=2
1.51233	18821	0.987593	0.00069403	type=2
1.51507	18792	0.987593	0.00069403	type=2
1.51781	18742	0.987593	0.00069403	type=2
1.52055	18718	0.987593	0.00069403	type=2
1.52329	18691	0.98754	0.000696089	type=2
1.52603	18675	0.98754	0.000696089	type=2
1.52877	18653	0.987487	0.00069815	type=2
1.53151	18624	0.987328	0.000704318	type=2
1.53425	18579	0.987275	0.000706372	type=2
1.53699	18521	0.987221	0.000708433	type=2
1.53973	18498	0.987221	0.000708433	type=2
1.54247	18466	0.987221	0.000708433	type=2
1.54521	18438	0.987221	0.000708433	type=2
1.54795	18393	0.987168	0.000710516	type=2
1.55068	18356	0.987168	0.000710516	type=2
1.55342	18319	0.987114	0.00071261	type=2
1.55616	18253	0.987114	0.00071261	type=2
1.5589	18227	0.987114	0.00071261	type=2
1.56164	18199	0.987114	0.00071261	type=2
1.56438	18157	0.987114	0.00071261	type=2
1.56712	18123	0.987114	0.00071261	type=2
1.56986	18093	0.987114	0.00071261	type=2
1.5726	18065	0.987059	0.000714757	type=2
1.57534	18030	0.98695	0.000719048	type=2
1.57808	18019	0.98695	0.000719048	type=2
1.58082	17997	0.98695	0.000719048	type=2
1.58356	17981	0.98695	0.000719048	type=2
1.5863	17964	0.986895	0.0007212	type=2
1.58904	17915	0.986895	0.0007212	type=2
1.59178	17898	0.986895	0.0007212	type=2
1.59452	17859	0.986839	0.000723371	type=2
1.59726	17851	0.986729	0.000727696	type=2
1.6	17828	0.986729	0.000727696	type=2
1.60274	17810	0.986729	0.000727696	type=2
1.60548	17792	0.986729	0.000727696	type=2
1.60822	17768	0.986729	0.000727696	type=2
1.61096	17744	0.986673	0.000729876	type=2
1.6137	17716	0.986673	0.000729876	type=2
1.61644	17690	0.986617	0.000732062	type=2
1.61918	17671	0.986562	0.000734246	type=2
1.62192	17653	0.986506	0.000736428	type=2
1.62466	17636	0.986506	0.000736428	type=2
1.6274	17611	0.986506	0.000736428	type=2
1.63014	17590	0.98645	0.000738619	type=2
1.63288	17531	0.98645	0.000738619	type=2
1.63562	17507	0.986393	0.000740825	type=2
1.63836	17482	0.98628	0.000745229	type=2
1.6411	17459	0.986167	0.000749618	type=2
1.64384	17430	0.986111	0.000751811	type=2
1.64658	17411	0.986054	0.000754002	type=2
1.64932	17388	0.986054	0.000754002	type=2
1.65205	17356	0.985884	0.000760578	type=2
1.65479	17327	0.98577	0.000764946	type=2
1.65753	17302	0.98577	0.000764946	type=2
1.66027	17290	0.98577	0.000764946	type=2
1.66301	17268	0.98577	0.000764946	type=2
1.66575	17246	0.98577	0.000764946	type=2
1.66849	17220	0.985713	0.000767147	type=2
1.67123	17168	0.985655	0.000769355	type=2
1.67397	17150	0.985655	0.000769355	type=2
1.67671	17128	0.985598	0.000771567	type=2
1.67945	17114	0.985598	0.000771567	type=2
1.68219	17094	0.98554	0.000773782	type=2
1.68493	17069	0.985425	0.000778206	type=2
1.68767	17036	0.985425	0.000778206	type=2
1.69041	16980	0.985367	0.000780431	type=2
1.69315	16954	0.985367	0.000780431	type=2
1.69589	16919	0.98525	0.000784895	type=2
1.69863	16890	0.98525	0.000784895	type=2
1.70137	16865	0.98525	0.000784895	type=2
1.70411	16825	0.985192	0.000787142	type=2
1.70685	16775	0.985074	0.000791645	type=2
1.70959	16674	0.985074	0.000791645	type=2
1.71233	16629	0.984896	0.000798469	type=2
1.71507	16567	0.984896	0.000798469	type=2
1.71781	16541	0.984896	0.000798469	type=2
1.72055	16504	0.984896	0.000798469	type=2
1.72329	16456	0.984717	0.000805377	type=2
1.72603	16399	0.984717	0.000805377	type=2
1.72877	16296	0.984656	0.000807712	type=2
1.73151	16258	0.984656	0.000807712	type=2
1.73425	16228	0.984656	0.000807712	type=2
1.73699	16200	0.984596	0.000810067	type=2
1.73973	16162	0.984535	0.000812427	type=2
1.74247	16127	0.984413	0.000817147	type=2
1.74521	16069	0.984413	0.000817147	type=2
1.74795	15997	0.984413	0.000817147	type=2
1.75068	15919	0.984289	0.000821962	type=2
1.75342	15846	0.984227	0.000824381	type=2
1.75616	15767	0.984164	0.000826818	type=2
1.7589	15727	0.984102	0.000829259	type=2
1.76164	15683	0.984039	0.000831707	type=2
1.76438	15652	0.984039	0.000831707	type=2
1.76712	15607	0.983976	0.000834172	type=2
1.76986	15593	0.983976	0.000834172	type=2
1.7726	15575	0.983976	0.000834172	type=2
1.77534	15561	0.983976	0.000834172	type=2
1.77808	15536	0.983849	0.000839124	type=2
1.78082	15515	0.983849	0.000839124	type=2
1.78356	15494	0.983786	0.000841603	type=2
1.7863	15449	0.983722	0.000844089	type=2
1.78904	15414	0.983722	0.000844089	type=2
1.79178	15381	0.983658	0.000846589	type=2
1.79452	15345	0.983594	0.000849094	type=2
1.79726	15309	0.983594	0.000849094	type=2
1.8	15283	0.983594	0.000849094	type=2
1.80274	15254	0.983594	0.000849094	type=2
1.80548	15210	0.983594	0.000849094	type=2
1.80822	15179	0.983529	0.000851646	type=2
1.81096	15162	0.983464	0.000854196	type=2
1.8137	15139	0.983464	0.000854196	type=2
1.81644	15123	0.983464	0.000854196	type=2
1.81918	15097	0.983464	0.000854196	type=2
1.82192	15082	0.983464	0.000854196	type=2
1.82466	15053	0.983399	0.000856775	type=2
1.8274	15039	0.983399	0.000856775	type=2
1.83014	15024	0.983399	0.000856775	type=2
1.83288	15002	0.983334	0.000859365	type=2
1.83562	14948	0.983268	0.000861965	type=2
1.83836	14932	0.983268	0.000861965	type=2
1.8411	14909	0.983202	0.000864571	type=2
1.84384	14872	0.983202	0.000864571	type=2
1.84658	14858	0.983136	0.000867187	type=2
1.84932	14841	0.983136	0.000867187	type=2
1.85205	14816	0.983069	0.00086981	type=2
1.85479	14790	0.983069	0.00086981	type=2
1.85753	14767	0.983069	0.00086981	type=2
1.86027	14744	0.983003	0.00087245	type=2
1.86301	14714	0.983003	0.00087245	type=2
1.86575	14690	0.983003	0.00087245	type=2
1.86849	14679	0.983003	0.00087245	type=2
1.87123	14663	0.982936	0.000875112	type=2
1.87397	14643	0.982936	0.000875112	type=2
1.87671	14615	0.982936	0.000875112	type=2
1.87945	14585	0.982936	0.000875112	type=2
1.88219	14534	0.9828	0.000880505	type=2
1.88493	14494	0.9828	0.000880505	type=2
1.88767	14475	0.982597	0.0008886	type=2
1.89041	14432	0.982597	0.0008886	type=2
1.89315	14390	0.982528	0.000891314	type=2
1.89589	14365	0.982528	0.000891314	type=2
1.89863	14329	0.98246	0.000894042	type=2
1.90137	14277	0.982322	0.000899513	type=2
1.90411	14259	0.982322	0.000899513	type=2
1.90685	14239	0.982322	0.000899513	type=2
1.90959	14212	0.982322	0.000899513	type=2
1.91233	14188	0.982322	0.000899513	type=2
1.91507	14161	0.982322	0.000899513	type=2
1.91781	14129	0.982322	0.000899513	type=2
1.92055	14081	0.982183	0.000905104	type=2
1.92329	14047	0.982183	0.000905104	type=2
1.92603	14022	0.982183	0.000905104	type=2
1.92877	14009	0.982112	0.000907915	type=2
1.93151	13989	0.981972	0.000913526	type=2
1.93425	13953	0.981902	0.000916334	type=2
1.93699	13921	0.981761	0.000921948	type=2
1.93973	13865	0.981761	0.000921948	type=2
1.94247	13825	0.981761	0.000921948	type=2
1.94521	13799	0.981689	0.000924792	type=2
1.94795	13757	0.981547	0.000930489	type=2
1.95068	13718	0.981547	0.000930489	type=2
1.95342	13658	0.981475	0.000933366	type=2
1.95616	13589	0.981475	0.000933366	type=2
1.9589	13499	0.981475	0.000933366	type=2
1.96164	13436	0.981475	0.000933366	type=2
1.96438	13393	0.981475	0.000933366	type=2
1.96712	13306	0.981475	0.000933366	type=2
1.96986	13269	0.981475	0.000933366	type=2
1.9726	13213	0.981401	0.000936429	type=2
1.97534	13096	0.981326	0.000939538	type=2
1.97808	13026	0.981175	0.000945791	type=2
1.98082	12980	0.981099	0.000948924	type=2
1.98356	12928	0.981099	0.000948924	type=2
1.9863	12889	0.981099	0.000948924	type=2
1.98904	12859	0.981099	0.000948924	type=2
1.99178	12828	0.981023	0.00095212	type=2
1.99452	12744	0.980946	0.000955349	type=2
1.99726	12655	0.980868	0.000958611	type=2
2	12539	0.980868	0.000958611	type=2
2.00274	12386	0.980868	0.000958611	type=2
2.00548	12333	0.980868	0.000958611	type=2
2.00822	12265	0.980868	0.000958611	type=2
2.01096	12234	0.980708	0.000965557	type=2
2.0137	12181	0.980547	0.000972513	type=2
2.01644	12120	0.980547	0.000972513	type=2
2.01918	12092	0.980466	0.000976023	type=2
2.02192	12073	0.980385	0.000979532	type=2
2.02466	12044	0.980385	0.000979532	type=2
2.0274	12018	0.980385	0.000979532	type=2
2.03014	11985	0.980385	0.000979532	type=2
2.03288	11954	0.980385	0.000979532	type=2
2.03562	11886	0.980385	0.000979532	type=2
2.03836	11844	0.980302	0.000983164	type=2
2.0411	11796	0.980302	0.000983164	type=2
2.04384	11740	0.980302	0.000983164	type=2
2.04658	11697	0.980302	0.000983164	type=2
2.04932	11661	0.980218	0.000986898	type=2
2.05205	11611	0.980218	0.000986898	type=2
2.05479	11548	0.980048	0.000994468	type=2
2.05753	11500	0.980048	0.000994468	type=2
2.06027	11472	0.979963	0.000998281	type=2
2.06301	11447	0.979877	0.0010021	type=2
2.06575	11423	0.979877	0.0010021	type=2
2.06849	11387	0.979877	0.0010021	type=2
2.07123	11356	0.979877	0.0010021	type=2
2.07397	11320	0.979877	0.0010021	type=2
2.07671	11296	0.97979	0.001006	type=2
2.07945	11268	0.97979	0.001006	type=2
2.08219	11246	0.97979	0.001006	type=2
2.08493	11201	0.97979	0.001006	type=2
2.08767	11158	0.97979	0.001006	type=2
2.09041	11132	0.979702	0.00101	type=2
2.09315	11086	0.979702	0.00101	type=2
2.09589	11063	0.979702	0.00101	type=2
2.09863	11043	0.979702	0.00101	type=2
2.10137	11013	0.979702	0.00101	type=2
2.10411	10987	0.979702	0.00101	type=2
2.10685	10959	0.979702	0.00101	type=2
2.10959	10936	0.979702	0.00101	type=2
2.11233	10894	0.979702	0.00101	type=2
2.11507	10863	0.979702	0.00101	type=2
2.11781	10832	0.979612	0.00101421	type=2
2.12055	10799	0.979521	0.00101843	type=2
2.12329	10770	0.979521	0.00101843	type=2
2.12603	10730	0.97943	0.00102269	type=2
2.12877	10697	0.979338	0.00102695	type=2
2.13151	10632	0.979246	0.00103125	type=2
2.13425	10606	0.979154	0.00103555	type=2
2.13699	10577	0.979154	0.00103555	type=2
2.13973	10549	0.979154	0.00103555	type=2
2.14247	10513	0.979154	0.00103555	type=2
2.14521	10484	0.979154	0.00103555	type=2
2.14795	10455	0.97906	0.00103996	type=2
2.15068	10412	0.978966	0.00104439	type=2
2.15342	10393	0.978966	0.00104439	type=2
2.15616	10359	0.978966	0.00104439	type=2
2.1589	10339	0.978966	0.00104439	type=2
2.16164	10319	0.978966	0.00104439	type=2
2.16438	10291	0.978871	0.0010489	type=2
2.16712	10267	0.978871	0.0010489	type=2
2.16986	10211	0.978775	0.00105346	type=2
2.1726	10170	0.978775	0.00105346	type=2
2.17534	10146	0.978775	0.00105346	type=2
2.17808	10115	0.978678	0.00105809	type=2
2.18082	10092	0.978678	0.00105809	type=2
2.18356	10059	0.978678	0.00105809	type=2
2.1863	10023	0.978581	0.00106278	type=2
2.18904	9968	0.978483	0.00106751	type=2
2.19178	9927	0.978483	0.00106751	type=2
2.19452	9890	0.978483	0.00106751	type=2
2.19726	9859	0.978383	0.00107232	type=2
2.2	9816	0.978383	0.00107232	type=2
2.20274	9772	0.978383	0.00107232	type=2
2.20548	9699	0.978383	0.00107232	type=2
2.20822	9614	0.978383	0.00107232	type=2
2.21096	9540	0.978383	0.00107232	type=2
2.2137	9500	0.978383	0.00107232	type=2
2.21644	9441	0.978383	0.00107232	type=2
2.21918	9403	0.978383	0.00107232	type=2
2.22192	9339	0.978279	0.00107765	type=2
2.22466	9283	0.978279	0.00107765	type=2
2.2274	9211	0.978172	0.00108311	type=2
2.23014	9172	0.978172	0.00108311	type=2
2.23288	9141	0.978065	0.00108862	type=2
2.23562	9102	0.978065	0.00108862	type=2
2.23836	9064	0.977958	0.00109419	type=2
2.2411	9027	0.977741	0.00110536	type=2
2.24384	8967	0.977741	0.00110536	type=2
2.24658	8842	0.97763	0.00111113	type=2
2.24932	8763	0.97763	0.00111113	type=2
2.25205	8645	0.97763	0.00111113	type=2
2.25479	8555	0.97763	0.00111113	type=2
2.25753	8526	0.977516	0.0011173	type=2
2.26027	8483	0.977516	0.0011173	type=2
2.26301	8447	0.977516	0.0011173	type=2
2.26575	8386	0.977399	0.00112365	type=2
2.26849	8350	0.977399	0.00112365	type=2
2.27123	8324	0.977282	0.00113005	type=2
2.27397	8303	0.977282	0.00113005	type=2
2.27671	8269	0.977163	0.0011365	type=2
2.27945	8234	0.977163	0.0011365	type=2
2.28219	8200	0.977163	0.0011365	type=2
2.28493	8138	0.977163	0.0011365	type=2
2.28767	8092	0.977163	0.0011365	type=2
2.29041	8050	0.977042	0.00114328	type=2
2.29315	8012	0.977042	0.00114328	type=2
2.29589	7960	0.976919	0.00115016	type=2
2.29863	7915	0.976919	0.00115016	type=2
2.30137	7879	0.976919	0.00115016	type=2
2.30411	7810	0.976919	0.00115016	type=2
2.30685	7775	0.976919	0.00115016	type=2
2.30959	7741	0.976667	0.00116458	type=2
2.31233	7713	0.976667	0.00116458	type=2
2.31507	7691	0.976667	0.00116458	type=2
2.31781	7656	0.976667	0.00116458	type=2
2.32055	7622	0.976667	0.00116458	type=2
2.32329	7578	0.976667	0.00116458	type=2
2.32603	7549	0.976667	0.00116458	type=2
2.32877	7525	0.976667	0.00116458	type=2
2.33151	7507	0.976667	0.00116458	type=2
2.33425	7481	0.976667	0.00116458	type=2
2.33699	7424	0.976667	0.00116458	type=2
2.33973	7383	0.976535	0.00117243	type=2
2.34247	7333	0.976268	0.00118819	type=2
2.34521	7302	0.976268	0.00118819	type=2
2.34795	7277	0.976268	0.00118819	type=2
2.35068	7243	0.976268	0.00118819	type=2
2.35342	7219	0.976268	0.00118819	type=2
2.35616	7185	0.976268	0.00118819	type=2
2.3589	7139	0.976268	0.00118819	type=2
2.36164	7080	0.976268	0.00118819	type=2
2.36438	7049	0.976268	0.00118819	type=2
2.36712	7017	0.976129	0.00119671	type=2
2.36986	6977	0.976129	0.00119671	type=2
2.3726	6952	0.976129	0.00119671	type=2
2.37534	6921	0.976129	0.00119671	type=2
2.37808	6874	0.976129	0.00119671	type=2
2.38082	6813	0.976129	0.00119671	type=2
2.38356	6778	0.976129	0.00119671	type=2
2.3863	6755	0.976129	0.00119671	type=2
2.38904	6730	0.976129	0.00119671	type=2
2.39178	6710	0.975838	0.00121513	type=2
2.39452	6674	0.975838	0.00121513	type=2
2.39726	6642	0.975838	0.00121513	type=2
2.4	6589	0.975838	0.00121513	type=2
2.40274	6562	0.975838	0.00121513	type=2
2.40548	6534	0.975838	0.00121513	type=2
2.40822	6514	0.975838	0.00121513	type=2
2.41096	6489	0.975838	0.00121513	type=2
2.4137	6446	0.975838	0.00121513	type=2
2.41644	6418	0.975838	0.00121513	type=2
2.41918	6358	0.975838	0.00121513	type=2
2.42192	6333	0.975838	0.00121513	type=2
2.42466	6305	0.975838	0.00121513	type=2
2.4274	6277	0.975838	0.00121513	type=2
2.43014	6229	0.975838	0.00121513	type=2
2.43288	6183	0.97568	0.00122585	type=2
2.43562	6128	0.97568	0.00122585	type=2
2.43836	6036	0.97568	0.00122585	type=2
2.4411	5997	0.97568	0.00122585	type=2
2.44384	5962	0.97568	0.00122585	type=2
2.44658	5925	0.97568	0.00122585	type=2
2.44932	5868	0.97568	0.00122585	type=2
2.45205	5806	0.97568	0.00122585	type=2
2.45479	5740	0.97568	0.00122585	type=2
2.45753	5640	0.97568	0.00122585	type=2
2.46027	5578	0.97568	0.00122585	type=2
2.46301	5529	0.97568	0.00122585	type=2
2.46575	5489	0.97568	0.00122585	type=2
2.46849	5417	0.9755	0.00123967	type=2
2.47123	5369	0.975319	0.00125359	type=2
2.47397	5325	0.975319	0.00125359	type=2
2.47671	5268	0.975319	0.00125359	type=2
2.47945	5218	0.975319	0.00125359	type=2
2.48219	5184	0.975319	0.00125359	type=2
2.48493	5146	0.975319	0.00125359	type=2
2.48767	5111	0.975319	0.00125359	type=2
2.49041	5067	0.975319	0.00125359	type=2
2.49315	5020	0.975319	0.00125359	type=2
2.49589	4920	0.975319	0.00125359	type=2
2.49863	4841	0.975319	0.00125359	type=2
2.50137	4751	0.975319	0.00125359	type=2
2.50411	4650	0.975319	0.00125359	type=2
2.50685	4601	0.975319	0.00125359	type=2
2.50959	4566	0.975319	0.00125359	type=2
2.51233	4526	0.975319	0.00125359	type=2
2.51507	4463	0.975319	0.00125359	type=2
2.51781	4438	0.975319	0.00125359	type=2
2.52055	4411	0.975097	0.00127393	type=2
2.52329	4383	0.975097	0.00127393	type=2
2.52603	4352	0.975097	0.00127393	type=2
2.52877	4319	0.975097	0.00127393	type=2
2.53151	4277	0.975097	0.00127393	type=2
2.53425	4220	0.975097	0.00127393	type=2
2.53699	4174	0.975097	0.00127393	type=2
2.53973	4147	0.975097	0.00127393	type=2
2.54247	4116	0.974624	0.00131947	type=2
2.54521	4072	0.974624	0.00131947	type=2
2.54795	4026	0.974624	0.00131947	type=2
2.55068	3992	0.974624	0.00131947	type=2
2.55342	3953	0.974624	0.00131947	type=2
2.55616	3928	0.974624	0.00131947	type=2
2.5589	3912	0.974624	0.00131947	type=2
2.56164	3894	0.974624	0.00131947	type=2
2.56438	3865	0.974624	0.00131947	type=2
2.56712	3836	0.974624	0.00131947	type=2
2.56986	3814	0.974624	0.00131947	type=2
2.5726	3782	0.974624	0.00131947	type=2
2.57534	3751	0.974624	0.00131947	type=2
2.57808	3731	0.974624	0.00131947	type=2
2.58082	3716	0.974624	0.00131947	type=2
2.58356	3695	0.974624	0.00131947	type=2
2.5863	3672	0.974624	0.00131947	type=2
2.58904	3580	0.974624	0.00131947	type=2
2.59178	3551	0.974349	0.0013492	type=2
2.59452	3526	0.974349	0.0013492	type=2
2.59726	3507	0.974349	0.0013492	type=2
2.6	3486	0.974349	0.0013492	type=2
2.60274	3456	0.974349	0.0013492	type=2
2.60548	3424	0.974349	0.0013492	type=2
2.60822	3388	0.974349	0.0013492	type=2
2.61096	3347	0.974349	0.0013492	type=2
2.6137	3313	0.974055	0.00138256	type=2
2.61644	3290	0.974055	0.00138256	type=2
2.61918	3266	0.974055	0.00138256	type=2
2.62192	3229	0.974055	0.00138256	type=2
2.62466	3205	0.973751	0.00141734	type=2
2.6274	3177	0.973751	0.00141734	type=2
2.63014	3131	0.973751	0.00141734	type=2
2.63288	3095	0.973751	0.00141734	type=2
2.63562	3074	0.973751	0.00141734	type=2
2.63836	3048	0.973751	0.00141734	type=2
2.6411	3024	0.973751	0.00141734	type=2
2.64384	2998	0.973751	0.00141734	type=2
2.64658	2980	0.973751	0.00141734	type=2
2.64932	2942	0.973751	0.00141734	type=2
2.65205	2921	0.973084	0.0014978	type=2
2.65479	2891	0.973084	0.0014978	type=2
2.65753	2878	0.973084	0.0014978	type=2
2.66027	2849	0.973084	0.0014978	type=2
2.66301	2826	0.973084	0.0014978	type=2
2.66575	2800	0.973084	0.0014978	type=2
2.66849	2755	0.973084	0.0014978	type=2
2.67123	2725	0.973084	0.0014978	type=2
2.67397	2700	0.973084	0.0014978	type=2
2.67671	2667	0.973084	0.0014978	type=2
2.67945	2628	0.973084	0.0014978	type=2
2.68219	2588	0.973084	0.0014978	type=2
2.68493	2546	0.973084	0.0014978	type=2
2.68767	2493	0.973084	0.0014978	type=2
2.69041	2457	0.973084	0.0014978	type=2
2.69315	2431	0.973084	0.0014978	type=2
2.69589	2394	0.973084	0.0014978	type=2
2.69863	2353	0.973084	0.0014978	type=2
2.70137	2307	0.973084	0.0014978	type=2
2.70411	2247	0.973084	0.0014978	type=2
2.70685	2180	0.973084	0.0014978	type=2
2.70959	2134	0.973084	0.0014978	type=2
2.71233	2085	0.973084	0.0014978	type=2
2.71507	2031	0.973084	0.0014978	type=2
2.71781	2000	0.973084	0.0014978	type=2
2.72055	1953	0.973084	0.0014978	type=2
2.72329	1922	0.973084	0.0014978	type=2
2.72603	1869	0.973084	0.0014978	type=2
2.72877	1842	0.973084	0.0014978	type=2
2.73151	1808	0.973084	0.0014978	type=2
2.73425	1793	0.973084	0.0014978	type=2
2.73699	1756	0.973084	0.0014978	type=2
2.73973	1715	0.973084	0.0014978	type=2
2.74247	1681	0.973084	0.0014978	type=2
2.74521	1595	0.973084	0.0014978	type=2
2.74795	1552	0.973084	0.0014978	type=2
2.75068	1502	0.973084	0.0014978	type=2
2.75342	1446	0.973084	0.0014978	type=2
2.75616	1413	0.973084	0.0014978	type=2
2.7589	1383	0.973084	0.0014978	type=2
2.76164	1352	0.973084	0.0014978	type=2
2.76438	1307	0.973084	0.0014978	type=2
2.76712	1271	0.973084	0.0014978	type=2
2.76986	1239	0.972299	0.00170158	type=2
2.7726	1212	0.972299	0.00170158	type=2
2.77534	1189	0.972299	0.00170158	type=2
2.77808	1153	0.972299	0.00170158	type=2
2.78082	1123	0.972299	0.00170158	type=2
2.78356	1083	0.972299	0.00170158	type=2
2.7863	1058	0.972299	0.00170158	type=2
2.78904	1028	0.971353	0.00196024	type=2
2.79178	979	0.971353	0.00196024	type=2
2.79452	946	0.971353	0.00196024	type=2
2.79726	912	0.971353	0.00196024	type=2
2.8	892	0.971353	0.00196024	type=2
2.80274	856	0.971353	0.00196024	type=2
2.80548	839	0.971353	0.00196024	type=2
2.80822	817	0.971353	0.00196024	type=2
2.81096	803	0.971353	0.00196024	type=2
2.8137	793	0.971353	0.00196024	type=2
2.81644	778	0.971353	0.00196024	type=2
2.81918	761	0.971353	0.00196024	type=2
2.82192	736	0.971353	0.00196024	type=2
2.82466	715	0.971353	0.00196024	type=2
2.8274	704	0.971353	0.00196024	type=2
2.83014	686	0.971353	0.00196024	type=2
2.83288	659	0.971353	0.00196024	type=2
2.83562	627	0.971353	0.00196024	type=2
2.83836	613	0.971353	0.00196024	type=2
2.8411	588	0.971353	0.00196024	type=2
2.84384	573	0.971353	0.00196024	type=2
2.84658	554	0.971353	0.00196024	type=2
2.84932	537	0.971353	0.00196024	type=2
2.85205	522	0.971353	0.00196024	type=2
2.85479	503	0.971353	0.00196024	type=2
2.85753	488	0.971353	0.00196024	type=2
2.86027	456	0.971353	0.00196024	type=2
2.86301	438	0.971353	0.00196024	type=2
2.86575	426	0.971353	0.00196024	type=2
2.86849	417	0.971353	0.00196024	type=2
2.87123	400	0.971353	0.00196024	type=2
2.87397	388	0.971353	0.00196024	type=2
2.87671	369	0.971353	0.00196024	type=2
2.87945	352	0.971353	0.00196024	type=2
2.88219	340	0.971353	0.00196024	type=2
2.88493	332	0.971353	0.00196024	type=2
2.88767	320	0.971353	0.00196024	type=2
2.89041	309	0.971353	0.00196024	type=2
2.89315	298	0.971353	0.00196024	type=2
2.89589	293	0.971353	0.00196024	type=2
2.89863	277	0.971353	0.00196024	type=2
2.90137	266	0.971353	0.00196024	type=2
2.90411	260	0.971353	0.00196024	type=2
2.90685	253	0.971353	0.00196024	type=2
2.90959	245	0.971353	0.00196024	type=2
2.91233	239	0.971353	0.00196024	type=2
2.91507	222	0.971353	0.00196024	type=2
2.91781	205	0.971353	0.00196024	type=2
2.92055	191	0.971353	0.00196024	type=2
2.92329	184	0.971353	0.00196024	type=2
2.92603	181	0.971353	0.00196024	type=2
2.92877	170	0.971353	0.00196024	type=2
2.93151	166	0.971353	0.00196024	type=2
2.93425	153	0.971353	0.00196024	type=2
2.93699	137	0.971353	0.00196024	type=2
2.93973	126	0.971353	0.00196024	type=2
2.94247	121	0.971353	0.00196024	type=2
2.94521	112	0.971353	0.00196024	type=2
2.94795	102	0.971353	0.00196024	type=2
2.95068	87	0.971353	0.00196024	type=2
2.95342	77	0.971353	0.00196024	type=2
2.95616	60	0.971353	0.00196024	type=2
2.9589	54	0.971353	0.00196024	type=2
2.96164	40	0.971353	0.00196024	type=2
2.96438	37	0.971353	0.00196024	type=2
2.96712	30	0.971353	0.00196024	type=2
2.96986	27	0.971353	0.00196024	type=2
2.9726	22	0.971353	0.00196024	type=2
2.97534	11	0.971353	0.00196024	type=2
2.97808	10	0.971353	0.00196024	type=2
2.98082	7	0.971353	0.00196024	type=2
2.98356	6	0.971353	0.00196024	type=2
2.9863	5	0.971353	0.00196024	type=2
2.99178	3	0.971353	0.00196024	type=2
0.0383562	1130	1	0	type=3
0.0712329	1129	1	0	type=3
0.0767123	1128	1	0	type=3
0.0794521	1127	1	0	type=3
0.0876712	1126	0.999112	0.000888494	type=3
0.109589	1125	0.999112	0.000888494	type=3
0.126027	1124	0.999112	0.000888494	type=3
0.131507	1123	0.999112	0.000888494	type=3
0.134247	1122	0.999112	0.000888494	type=3
0.136986	1121	0.999112	0.000888494	type=3
0.156164	1120	0.999112	0.000888494	type=3
0.164384	1119	0.999112	0.000888494	type=3
0.172603	1117	0.999112	0.000888494	type=3
0.178082	1116	0.999112	0.000888494	type=3
0.191781	1115	0.999112	0.000888494	type=3
0.194521	1114	0.999112	0.000888494	type=3
0.19726	1113	0.999112	0.000888494	type=3
0.20274	1112	0.999112	0.000888494	type=3
0.208219	1111	0.999112	0.000888494	type=3
0.210959	1109	0.999112	0.000888494	type=3
0.213699	1108	0.999112	0.000888494	type=3
0.216438	1107	0.999112	0.000888494	type=3
0.219178	1106	0.999112	0.000888494	type=3
0.224658	1104	0.999112	0.000888494	type=3
0.227397	1103	0.999112	0.000888494	type=3
0.230137	1102	0.999112	0.000888494	type=3
0.232877	1092	0.999112	0.000888494	type=3
0.235616	1084	0.999112	0.000888494	type=3
0.238356	1080	0.999112	0.000888494	type=3
0.241096	1077	0.999112	0.000888494	type=3
0.243836	1065	0.999112	0.000888494	type=3
0.246575	1062	0.999112	0.000888494	type=3
0.249315	1060	0.999112	0.000888494	type=3
0.252055	1048	0.999112	0.000888494	type=3
0.254795	1046	0.999112	0.000888494	type=3
0.257534	1045	0.999112	0.000888494	type=3
0.260274	1043	0.999112	0.000888494	type=3
0.263014	1042	0.999112	0.000888494	type=3
0.265753	1041	0.999112	0.000888494	type=3
0.268493	1040	0.999112	0.000888494	type=3
0.271233	1036	0.999112	0.000888494	type=3
0.273973	1034	0.999112	0.000888494	type=3
0.276712	1032	0.999112	0.000888494	type=3
0.282192	1030	0.999112	0.000888494	type=3
0.284932	1028	0.999112	0.000888494	type=3
0.287671	1026	0.999112	0.000888494	type=3
0.290411	1025	0.999112	0.000888494	type=3
0.29863	1023	0.999112	0.000888494	type=3
0.30137	1021	0.999112	0.000888494	type=3
0.306849	1020	0.999112	0.000888494	type=3
0.309589	1017	0.999112	0.000888494	type=3
0.312329	1013	0.999112	0.000888494	type=3
0.315068	1010	0.999112	0.000888494	type=3
0.317808	1009	0.999112	0.000888494	type=3
0.320548	1005	0.999112	0.000888494	type=3
0.323288	1000	0.999112	0.000888494	type=3
0.326027	993	0.999112	0.000888494	type=3
0.328767	987	0.999112	0.000888494	type=3
0.331507	985	0.999112	0.000888494	type=3
0.334247	983	0.999112	0.000888494	type=3
0.336986	982	0.999112	0.000888494	type=3
0.342466	981	0.999112	0.000888494	type=3
0.345205	979	0.999112	0.000888494	type=3
0.347945	978	0.999112	0.000888494	type=3
0.350685	976	0.999112	0.000888494	type=3
0.356164	974	0.999112	0.000888494	type=3
0.361644	973	0.999112	0.000888494	type=3
0.364384	971	0.999112	0.000888494	type=3
0.367123	970	0.999112	0.000888494	type=3
0.369863	969	0.999112	0.000888494	type=3
0.372603	966	0.999112	0.000888494	type=3
0.375342	964	0.999112	0.000888494	type=3
0.378082	963	0.999112	0.000888494	type=3
0.383562	962	0.999112	0.000888494	type=3
0.386301	960	0.999112	0.000888494	type=3
0.389041	959	0.999112	0.000888494	type=3
0.391781	958	0.999112	0.000888494	type=3
0.394521	957	0.999112	0.000888494	type=3
0.39726	954	0.999112	0.000888494	type=3
0.4	952	0.999112	0.000888494	type=3
0.40274	950	0.999112	0.000888494	type=3
0.405479	947	0.999112	0.000888494	type=3
0.408219	946	0.999112	0.000888494	type=3
0.410959	940	0.999112	0.000888494	type=3
0.416438	939	0.999112	0.000888494	type=3
0.424658	938	0.999112	0.000888494	type=3
0.427397	937	0.999112	0.000888494	type=3
0.432877	936	0.999112	0.000888494	type=3
0.435616	935	0.999112	0.000888494	type=3
0.438356	934	0.999112	0.000888494	type=3
0.441096	932	0.999112	0.000888494	type=3
0.446575	930	0.999112	0.000888494	type=3
0.449315	929	0.999112	0.000888494	type=3
0.452055	928	0.999112	0.000888494	type=3
0.454795	927	0.999112	0.000888494	type=3
0.457534	924	0.999112	0.000888494	type=3
0.460274	920	0.999112	0.000888494	type=3
0.463014	917	0.999112	0.000888494	type=3
0.465753	915	0.999112	0.000888494	type=3
0.468493	912	0.999112	0.000888494	type=3
0.471233	906	0.999112	0.000888494	type=3
0.473973	901	0.999112	0.000888494	type=3
0.476712	896	0.999112	0.000888494	type=3
0.479452	891	0.999112	0.000888494	type=3
0.482192	885	0.999112	0.000888494	type=3
0.484932	879	0.999112	0.000888494	type=3
0.487671	870	0.999112	0.000888494	type=3
0.490411	863	0.999112	0.000888494	type=3
0.493151	860	0.999112	0.000888494	type=3
0.49589	857	0.999112	0.000888494	type=3
0.49863	855	0.999112	0.000888494	type=3
0.50137	851	0.999112	0.000888494	type=3
0.50411	846	0.999112	0.000888494	type=3
0.515068	843	0.999112	0.000888494	type=3
0.517808	842	0.999112	0.000888494	type=3
0.523288	840	0.999112	0.000888494	type=3
0.526027	839	0.999112	0.000888494	type=3
0.528767	837	0.999112	0.000888494	type=3
0.531507	836	0.999112	0.000888494	type=3
0.534247	834	0.999112	0.000888494	type=3
0.536986	831	0.999112	0.000888494	type=3
0.539726	829	0.999112	0.000888494	type=3
0.542466	828	0.999112	0.000888494	type=3
0.547945	825	0.999112	0.000888494	type=3
0.550685	824	0.999112	0.000888494	type=3
0.553425	823	0.999112	0.000888494	type=3
0.556164	822	0.999112	0.000888494	type=3
0.558904	816	0.999112	0.000888494	type=3
0.561644	814	0.997884	0.00151674	type=3
0.564384	810	0.997884	0.00151674	type=3
0.567123	806	0.997884	0.00151674	type=3
0.569863	804	0.997884	0.00151674	type=3
0.572603	801	0.997884	0.00151674	type=3
0.575342	799	0.997884	0.00151674	type=3
0.578082	794	0.997884	0.00151674	type=3
0.580822	793	0.997884	0.00151674	type=3
0.586301	790	0.997884	0.00151674	type=3
0.589041	789	0.997884	0.00151674	type=3
0.594521	788	0.997884	0.00151674	type=3
0.59726	784	0.997884	0.00151674	type=3
0.6	780	0.997884	0.00151674	type=3
0.60274	779	0.997884	0.00151674	type=3
0.605479	777	0.997884	0.00151674	type=3
0.608219	776	0.997884	0.00151674	type=3
0.613699	773	0.997884	0.00151674	type=3
0.616438	771	0.997884	0.00151674	type=3
0.632877	768	0.997884	0.00151674	type=3
0.635616	765	0.997884	0.00151674	type=3
0.638356	764	0.997884	0.00151674	type=3
0.641096	763	0.997884	0.00151674	type=3
0.643836	761	0.997884	0.00151674	type=3
0.646575	759	0.997884	0.00151674	type=3
0.649315	758	0.997884	0.00151674	type=3
0.652055	756	0.997884	0.00151674	type=3
0.654795	755	0.997884	0.00151674	type=3
0.660274	753	0.997884	0.00151674	type=3
0.663014	751	0.997884	0.00151674	type=3
0.665753	747	0.997884	0.00151674	type=3
0.671233	743	0.997884	0.00151674	type=3
0.673973	742	0.997884	0.00151674	type=3
0.676712	740	0.997884	0.00151674	type=3
0.684932	739	0.997884	0.00151674	type=3
0.687671	738	0.997884	0.00151674	type=3
0.690411	737	0.997884	0.00151674	type=3
0.693151	734	0.997884	0.00151674	type=3
0.69589	733	0.997884	0.00151674	type=3
0.69863	732	0.997884	0.00151674	type=3
0.706849	731	0.997884	0.00151674	type=3
0.709589	730	0.997884	0.00151674	type=3
0.712329	728	0.997884	0.00151674	type=3
0.715068	726	0.997884	0.00151674	type=3
0.717808	725	0.997884	0.00151674	type=3
0.720548	721	0.997884	0.00151674	type=3
0.723288	719	0.997884	0.00151674	type=3
0.726027	714	0.997884	0.00151674	type=3
0.728767	708	0.997884	0.00151674	type=3
0.731507	697	0.997884	0.00151674	type=3
0.734247	696	0.997884	0.00151674	type=3
0.739726	693	0.997884	0.00151674	type=3
0.742466	690	0.997884	0.00151674	type=3
0.745205	688	0.997884	0.00151674	type=3
0.747945	683	0.997884	0.00151674	type=3
0.750685	682	0.997884	0.00151674	type=3
0.753425	681	0.997884	0.00151674	type=3
0.756164	679	0.997884	0.00151674	type=3
0.758904	677	0.997884	0.00151674	type=3
0.761644	676	0.997884	0.00151674	type=3
0.764384	673	0.997884	0.00151674	type=3
0.769863	669	0.997884	0.00151674	type=3
0.772603	665	0.997884	0.00151674	type=3
0.775342	664	0.997884	0.00151674	type=3
0.786301	663	0.997884	0.00151674	type=3
0.789041	660	0.997884	0.00151674	type=3
0.791781	656	0.997884	0.00151674	type=3
0.794521	654	0.997884	0.00151674	type=3
0.79726	652	0.997884	0.00151674	type=3
0.8	649	0.997884	0.00151674	type=3
0.80274	648	0.997884	0.00151674	type=3
0.808219	645	0.997884	0.00151674	type=3
0.813699	643	0.997884	0.00151674	type=3
0.821918	641	0.997884	0.00151674	type=3
0.824658	638	0.997884	0.00151674	type=3
0.827397	636	0.997884	0.00151674	type=3
0.830137	635	0.997884	0.00151674	type=3
0.832877	633	0.997884	0.00151674	type=3
0.841096	631	0.997884	0.00151674	type=3
0.843836	629	0.997884	0.00151674	type=3
0.846575	627	0.997884	0.00151674	type=3
0.852055	626	0.997884	0.00151674	type=3
0.857534	625	0.997884	0.00151674	type=3
0.868493	624	0.997884	0.00151674	type=3
0.876712	622	0.997884	0.00151674	type=3
0.882192	621	0.997884	0.00151674	type=3
0.884932	619	0.997884	0.00151674	type=3
0.887671	617	0.997884	0.00151674	type=3
0.890411	614	0.997884	0.00151674	type=3
0.89863	610	0.997884	0.00151674	type=3
0.90137	607	0.997884	0.00151674	type=3
0.909589	604	0.997884	0.00151674	type=3
0.912329	603	0.997884	0.00151674	type=3
0.917808	600	0.997884	0.00151674	type=3
0.920548	597	0.997884	0.00151674	type=3
0.923288	595	0.997884	0.00151674	type=3
0.926027	593	0.997884	0.00151674	type=3
0.931507	592	0.997884	0.00151674	type=3
0.934247	591	0.997884	0.00151674	type=3
0.936986	585	0.997884	0.00151674	type=3
0.939726	584	0.997884	0.00151674	type=3
0.942466	582	0.997884	0.00151674	type=3
0.945205	580	0.997884	0.00151674	type=3
0.947945	579	0.997884	0.00151674	type=3
0.950685	578	0.997884	0.00151674	type=3
0.953425	577	0.997884	0.00151674	type=3
0.958904	575	0.997884	0.00151674	type=3
0.961644	573	0.997884	0.00151674	type=3
0.964384	570	0.997884	0.00151674	type=3
0.967123	569	0.996131	0.00232263	type=3
0.972603	566	0.996131	0.00232263	type=3
0.975342	565	0.996131	0.00232263	type=3
0.978082	560	0.996131	0.00232263	type=3
0.980822	559	0.996131	0.00232263	type=3
0.983562	553	0.996131	0.00232263	type=3
0.986301	549	0.996131	0.00232263	type=3
0.989041	545	0.996131	0.00232263	type=3
0.991781	543	0.996131	0.00232263	type=3
0.99726	541	0.996131	0.00232263	type=3
1	538	0.996131	0.00232263	type=3
1.00548	536	0.996131	0.00232263	type=3
1.00822	534	0.996131	0.00232263	type=3
1.01096	532	0.996131	0.00232263	type=3
1.0137	531	0.996131	0.00232263	type=3
1.01644	530	0.996131	0.00232263	type=3
1.01918	529	0.996131	0.00232263	type=3
1.02192	528	0.996131	0.00232263	type=3
1.02466	527	0.996131	0.00232263	type=3
1.0274	524	0.996131	0.00232263	type=3
1.03014	523	0.996131	0.00232263	type=3
1.03288	518	0.996131	0.00232263	type=3
1.03562	517	0.996131	0.00232263	type=3
1.0411	512	0.996131	0.00232263	type=3
1.04384	511	0.996131	0.00232263	type=3
1.04658	510	0.996131	0.00232263	type=3
1.05479	509	0.996131	0.00232263	type=3
1.06027	506	0.996131	0.00232263	type=3
1.06301	504	0.996131	0.00232263	type=3
1.06575	502	0.996131	0.00232263	type=3
1.07123	501	0.996131	0.00232263	type=3
1.07397	500	0.996131	0.00232263	type=3
1.07671	499	0.996131	0.00232263	type=3
1.07945	497	0.996131	0.00232263	type=3
1.08219	496	0.996131	0.00232263	type=3
1.08767	494	0.996131	0.00232263	type=3
1.09589	493	0.996131	0.00232263	type=3
1.10137	492	0.996131	0.00232263	type=3
1.10685	491	0.996131	0.00232263	type=3
1.10959	490	0.996131	0.00232263	type=3
1.11233	489	0.996131	0.00232263	type=3
1.11781	486	0.996131	0.00232263	type=3
1.12055	485	0.996131	0.00232263	type=3
1.12603	483	0.996131	0.00232263	type=3
1.12877	481	0.996131	0.00232263	type=3
1.13151	480	0.996131	0.00232263	type=3
1.13699	479	0.996131	0.00232263	type=3
[truncated: 1,583 more rows]
