# Supplementary material for: Associations of modern initial antiretroviral therapy regimens with all-cause mortality in people living with HIV in resource-limited settings: a retrospective multicenter cohort study in China
Source: Nat Commun. 2023 Sep 2;14:5334. doi: 10.1038/s41467-023-41051-w (PMC10475132; doi:10.1038/s41467-023-41051-w)
Supplement: Supplementary file 4 — Source Data [file 41467_2023_41051_MOESM4_ESM.zip › Source Data/Source data_Figure 2_loss to follow-up.xlsx]

## Sheet: Source data_Figure 2_2
time	n.risk	surv	std.err	strata (1: NVP, 2: EFV, 3: DTG, 5: LPV, 6: Others)
0.030137	1303	0.999233	0.000767754	type=1
0.0383562	1302	0.999233	0.000767754	type=1
0.0410959	1301	0.999233	0.000767754	type=1
0.060274	1300	0.998464	0.00108702	type=1
0.0684932	1299	0.998464	0.00108702	type=1
0.115068	1298	0.998464	0.00108702	type=1
0.158904	1297	0.998464	0.00108702	type=1
0.189041	1295	0.998464	0.00108702	type=1
0.19726	1293	0.998464	0.00108702	type=1
0.210959	1292	0.998464	0.00108702	type=1
0.224658	1291	0.998464	0.00108702	type=1
0.227397	1290	0.998464	0.00108702	type=1
0.230137	1289	0.998464	0.00108702	type=1
0.235616	1286	0.998464	0.00108702	type=1
0.238356	1284	0.998464	0.00108702	type=1
0.241096	1282	0.998464	0.00108702	type=1
0.243836	1280	0.998464	0.00108702	type=1
0.246575	1278	0.998464	0.00108702	type=1
0.249315	1276	0.998464	0.00108702	type=1
0.252055	1273	0.998464	0.00108702	type=1
0.265753	1270	0.998464	0.00108702	type=1
0.273973	1269	0.998464	0.00108702	type=1
0.287671	1267	0.998464	0.00108702	type=1
0.29589	1266	0.998464	0.00108702	type=1
0.29863	1265	0.998464	0.00108702	type=1
0.306849	1264	0.998464	0.00108702	type=1
0.326027	1263	0.998464	0.00108702	type=1
0.328767	1260	0.998464	0.00108702	type=1
0.334247	1259	0.998464	0.00108702	type=1
0.336986	1258	0.998464	0.00108702	type=1
0.339726	1257	0.998464	0.00108702	type=1
0.345205	1256	0.998464	0.00108702	type=1
0.350685	1255	0.998464	0.00108702	type=1
0.353425	1254	0.998464	0.00108702	type=1
0.364384	1253	0.998464	0.00108702	type=1
0.372603	1252	0.998464	0.00108702	type=1
0.375342	1251	0.998464	0.00108702	type=1
0.383562	1250	0.998464	0.00108702	type=1
0.389041	1249	0.998464	0.00108702	type=1
0.4	1248	0.998464	0.00108702	type=1
0.40274	1246	0.998464	0.00108702	type=1
0.416438	1244	0.998464	0.00108702	type=1
0.424658	1243	0.998464	0.00108702	type=1
0.430137	1242	0.998464	0.00108702	type=1
0.441096	1241	0.998464	0.00108702	type=1
0.443836	1240	0.998464	0.00108702	type=1
0.449315	1239	0.998464	0.00108702	type=1
0.457534	1238	0.998464	0.00108702	type=1
0.468493	1236	0.998464	0.00108702	type=1
0.473973	1234	0.998464	0.00108702	type=1
0.476712	1233	0.998464	0.00108702	type=1
0.479452	1231	0.998464	0.00108702	type=1
0.484932	1227	0.998464	0.00108702	type=1
0.487671	1226	0.998464	0.00108702	type=1
0.490411	1222	0.998464	0.00108702	type=1
0.493151	1219	0.998464	0.00108702	type=1
0.49863	1216	0.998464	0.00108702	type=1
0.50137	1215	0.998464	0.00108702	type=1
0.512329	1213	0.998464	0.00108702	type=1
0.515068	1212	0.998464	0.00108702	type=1
0.523288	1211	0.998464	0.00108702	type=1
0.526027	1210	0.998464	0.00108702	type=1
0.545205	1209	0.998464	0.00108702	type=1
0.547945	1207	0.998464	0.00108702	type=1
0.550685	1206	0.998464	0.00108702	type=1
0.553425	1203	0.998464	0.00108702	type=1
0.561644	1202	0.998464	0.00108702	type=1
0.572603	1201	0.998464	0.00108702	type=1
0.575342	1199	0.998464	0.00108702	type=1
0.586301	1198	0.998464	0.00108702	type=1
0.60274	1196	0.998464	0.00108702	type=1
0.605479	1195	0.998464	0.00108702	type=1
0.608219	1193	0.998464	0.00108702	type=1
0.610959	1192	0.997626	0.00137332	type=1
0.613699	1190	0.997626	0.00137332	type=1
0.632877	1189	0.997626	0.00137332	type=1
0.635616	1188	0.997626	0.00137332	type=1
0.641096	1187	0.997626	0.00137332	type=1
0.646575	1186	0.997626	0.00137332	type=1
0.671233	1185	0.997626	0.00137332	type=1
0.679452	1184	0.997626	0.00137332	type=1
0.684932	1183	0.997626	0.00137332	type=1
0.687671	1182	0.997626	0.00137332	type=1
0.690411	1181	0.997626	0.00137332	type=1
0.709589	1179	0.997626	0.00137332	type=1
0.715068	1177	0.997626	0.00137332	type=1
0.717808	1176	0.997626	0.00137332	type=1
0.720548	1173	0.997626	0.00137332	type=1
0.728767	1172	0.996775	0.00161699	type=1
0.731507	1168	0.996775	0.00161699	type=1
0.734247	1167	0.996775	0.00161699	type=1
0.736986	1166	0.996775	0.00161699	type=1
0.742466	1165	0.996775	0.00161699	type=1
0.745205	1162	0.996775	0.00161699	type=1
0.747945	1160	0.995916	0.00183261	type=1
0.753425	1155	0.995916	0.00183261	type=1
0.756164	1153	0.995916	0.00183261	type=1
0.758904	1150	0.995916	0.00183261	type=1
0.764384	1147	0.995916	0.00183261	type=1
0.767123	1145	0.995916	0.00183261	type=1
0.778082	1143	0.995916	0.00183261	type=1
0.786301	1142	0.995916	0.00183261	type=1
0.791781	1141	0.995916	0.00183261	type=1
0.794521	1138	0.995916	0.00183261	type=1
0.80274	1135	0.995916	0.00183261	type=1
0.805479	1134	0.995916	0.00183261	type=1
0.808219	1132	0.995036	0.00203458	type=1
0.810959	1130	0.995036	0.00203458	type=1
0.819178	1129	0.995036	0.00203458	type=1
0.824658	1128	0.995036	0.00203458	type=1
0.830137	1126	0.995036	0.00203458	type=1
0.832877	1125	0.995036	0.00203458	type=1
0.838356	1123	0.995036	0.00203458	type=1
0.841096	1122	0.994149	0.00222139	type=1
0.843836	1121	0.994149	0.00222139	type=1
0.860274	1120	0.993261	0.00239426	type=1
0.865753	1119	0.993261	0.00239426	type=1
0.876712	1118	0.993261	0.00239426	type=1
0.879452	1117	0.993261	0.00239426	type=1
0.882192	1115	0.993261	0.00239426	type=1
0.890411	1113	0.993261	0.00239426	type=1
0.89589	1112	0.992368	0.00255772	type=1
0.90137	1109	0.992368	0.00255772	type=1
0.90411	1107	0.992368	0.00255772	type=1
0.906849	1106	0.992368	0.00255772	type=1
0.917808	1105	0.992368	0.00255772	type=1
0.926027	1103	0.992368	0.00255772	type=1
0.928767	1102	0.991468	0.00271406	type=1
0.931507	1100	0.991468	0.00271406	type=1
0.934247	1099	0.991468	0.00271406	type=1
0.939726	1095	0.991468	0.00271406	type=1
0.942466	1092	0.991468	0.00271406	type=1
0.945205	1091	0.991468	0.00271406	type=1
0.950685	1089	0.991468	0.00271406	type=1
0.953425	1088	0.991468	0.00271406	type=1
0.958904	1086	0.991468	0.00271406	type=1
0.961644	1083	0.991468	0.00271406	type=1
0.972603	1082	0.991468	0.00271406	type=1
0.975342	1080	0.991468	0.00271406	type=1
0.978082	1077	0.991468	0.00271406	type=1
0.980822	1072	0.991468	0.00271406	type=1
0.983562	1069	0.991468	0.00271406	type=1
0.986301	1066	0.991468	0.00271406	type=1
0.991781	1065	0.991468	0.00271406	type=1
0.994521	1062	0.991468	0.00271406	type=1
0.99726	1059	0.991468	0.00271406	type=1
1	1052	0.991468	0.00271406	type=1
1.00274	1046	0.991468	0.00271406	type=1
1.00822	1045	0.991468	0.00271406	type=1
1.01096	1044	0.990518	0.00287828	type=1
1.01644	1043	0.990518	0.00287828	type=1
1.01918	1041	0.990518	0.00287828	type=1
1.02466	1040	0.990518	0.00287828	type=1
1.03288	1038	0.990518	0.00287828	type=1
1.03562	1037	0.989563	0.00303567	type=1
1.04384	1034	0.988606	0.00318615	type=1
1.04932	1032	0.988606	0.00318615	type=1
1.05205	1031	0.987647	0.00333065	type=1
1.05479	1029	0.987647	0.00333065	type=1
1.06301	1025	0.987647	0.00333065	type=1
1.06849	1024	0.987647	0.00333065	type=1
1.07397	1023	0.987647	0.00333065	type=1
1.07945	1022	0.987647	0.00333065	type=1
1.08219	1018	0.987647	0.00333065	type=1
1.09315	1017	0.987647	0.00333065	type=1
1.09863	1016	0.987647	0.00333065	type=1
1.10685	1015	0.987647	0.00333065	type=1
1.11233	1012	0.987647	0.00333065	type=1
1.11507	1010	0.987647	0.00333065	type=1
1.11781	1009	0.987647	0.00333065	type=1
1.12329	1006	0.987647	0.00333065	type=1
1.12877	1005	0.987647	0.00333065	type=1
1.13151	1004	0.987647	0.00333065	type=1
1.13425	1003	0.987647	0.00333065	type=1
1.13699	999	0.987647	0.00333065	type=1
1.14521	998	0.987647	0.00333065	type=1
1.14795	997	0.987647	0.00333065	type=1
1.15068	996	0.987647	0.00333065	type=1
1.15342	995	0.987647	0.00333065	type=1
1.15616	994	0.987647	0.00333065	type=1
1.1589	989	0.987647	0.00333065	type=1
1.16438	988	0.987647	0.00333065	type=1
1.16712	986	0.987647	0.00333065	type=1
1.16986	985	0.987647	0.00333065	type=1
1.1726	983	0.987647	0.00333065	type=1
1.17534	982	0.987647	0.00333065	type=1
1.17808	980	0.987647	0.00333065	type=1
1.18082	979	0.986638	0.00348391	type=1
1.18356	977	0.986638	0.00348391	type=1
1.18904	974	0.986638	0.00348391	type=1
1.19178	970	0.985621	0.00363339	type=1
1.19452	969	0.985621	0.00363339	type=1
1.2	968	0.985621	0.00363339	type=1
1.20274	966	0.985621	0.00363339	type=1
1.20822	965	0.985621	0.00363339	type=1
1.2137	960	0.985621	0.00363339	type=1
1.21644	958	0.985621	0.00363339	type=1
1.21918	957	0.985621	0.00363339	type=1
1.22192	953	0.985621	0.00363339	type=1
1.22466	952	0.985621	0.00363339	type=1
1.2274	950	0.985621	0.00363339	type=1
1.23014	946	0.985621	0.00363339	type=1
1.23288	945	0.985621	0.00363339	type=1
1.23836	944	0.984577	0.00378482	type=1
1.2411	943	0.984577	0.00378482	type=1
1.24384	941	0.984577	0.00378482	type=1
1.24658	940	0.984577	0.00378482	type=1
1.24932	931	0.984577	0.00378482	type=1
1.25205	923	0.984577	0.00378482	type=1
1.25753	921	0.984577	0.00378482	type=1
1.26027	920	0.984577	0.00378482	type=1
1.26301	919	0.984577	0.00378482	type=1
1.27123	918	0.984577	0.00378482	type=1
1.27397	916	0.984577	0.00378482	type=1
1.27945	915	0.984577	0.00378482	type=1
1.28219	914	0.9835	0.00393996	type=1
1.28493	912	0.9835	0.00393996	type=1
1.28767	911	0.98242	0.00409017	type=1
1.29589	910	0.98242	0.00409017	type=1
1.29863	908	0.98242	0.00409017	type=1
1.30411	907	0.98242	0.00409017	type=1
1.30685	906	0.98242	0.00409017	type=1
1.30959	904	0.98242	0.00409017	type=1
1.31781	900	0.98242	0.00409017	type=1
1.32329	899	0.98242	0.00409017	type=1
1.32877	898	0.98242	0.00409017	type=1
1.33151	897	0.98242	0.00409017	type=1
1.33425	896	0.98242	0.00409017	type=1
1.33973	895	0.981322	0.0042402	type=1
1.34247	894	0.981322	0.0042402	type=1
1.34521	891	0.981322	0.0042402	type=1
1.34795	890	0.98022	0.00438671	type=1
1.35616	888	0.98022	0.00438671	type=1
1.3589	887	0.979115	0.00452942	type=1
1.36164	885	0.979115	0.00452942	type=1
1.36986	881	0.979115	0.00452942	type=1
1.3726	880	0.978002	0.00466995	type=1
1.37534	879	0.978002	0.00466995	type=1
1.38356	878	0.978002	0.00466995	type=1
1.3863	877	0.978002	0.00466995	type=1
1.39178	876	0.978002	0.00466995	type=1
1.39452	873	0.978002	0.00466995	type=1
1.39726	870	0.978002	0.00466995	type=1
1.4	869	0.976877	0.0048098	type=1
1.40274	868	0.976877	0.0048098	type=1
1.40548	866	0.976877	0.0048098	type=1
1.41096	864	0.976877	0.0048098	type=1
1.4137	863	0.975745	0.00494757	type=1
1.41918	862	0.975745	0.00494757	type=1
1.42192	861	0.975745	0.00494757	type=1
1.42466	860	0.975745	0.00494757	type=1
1.43014	857	0.975745	0.00494757	type=1
1.43562	856	0.975745	0.00494757	type=1
1.43836	854	0.975745	0.00494757	type=1
1.4411	851	0.975745	0.00494757	type=1
1.44384	848	0.975745	0.00494757	type=1
1.44658	842	0.975745	0.00494757	type=1
1.44932	841	0.975745	0.00494757	type=1
1.45205	840	0.975745	0.00494757	type=1
1.45479	838	0.975745	0.00494757	type=1
1.45753	837	0.975745	0.00494757	type=1
1.46027	832	0.975745	0.00494757	type=1
1.46301	830	0.975745	0.00494757	type=1
1.46575	829	0.975745	0.00494757	type=1
1.46849	827	0.975745	0.00494757	type=1
1.47123	823	0.975745	0.00494757	type=1
1.47397	822	0.975745	0.00494757	type=1
1.47671	821	0.975745	0.00494757	type=1
1.47945	819	0.975745	0.00494757	type=1
1.48219	817	0.975745	0.00494757	type=1
1.48493	815	0.975745	0.00494757	type=1
1.49041	814	0.975745	0.00494757	type=1
1.49589	812	0.975745	0.00494757	type=1
1.49863	811	0.975745	0.00494757	type=1
1.50137	808	0.975745	0.00494757	type=1
1.50411	803	0.975745	0.00494757	type=1
1.50959	801	0.975745	0.00494757	type=1
1.51233	800	0.975745	0.00494757	type=1
1.51507	799	0.975745	0.00494757	type=1
1.52329	794	0.975745	0.00494757	type=1
1.52603	792	0.975745	0.00494757	type=1
1.52877	791	0.975745	0.00494757	type=1
1.53151	790	0.975745	0.00494757	type=1
1.53425	789	0.975745	0.00494757	type=1
1.53699	784	0.9745	0.00510954	type=1
1.53973	781	0.9745	0.00510954	type=1
1.54247	779	0.9745	0.00510954	type=1
1.54795	777	0.9745	0.00510954	type=1
1.55068	776	0.9745	0.00510954	type=1
1.55342	773	0.9745	0.00510954	type=1
1.55616	772	0.9745	0.00510954	type=1
1.56164	770	0.9745	0.00510954	type=1
1.56438	769	0.9745	0.00510954	type=1
1.56712	767	0.9745	0.00510954	type=1
1.5726	766	0.9745	0.00510954	type=1
1.57808	764	0.9745	0.00510954	type=1
1.59178	762	0.9745	0.00510954	type=1
1.6	759	0.9745	0.00510954	type=1
1.60274	758	0.9745	0.00510954	type=1
1.60548	756	0.9745	0.00510954	type=1
1.61096	755	0.973209	0.00527864	type=1
1.61644	751	0.973209	0.00527864	type=1
1.62192	750	0.973209	0.00527864	type=1
1.6274	747	0.973209	0.00527864	type=1
1.63014	746	0.973209	0.00527864	type=1
1.63288	744	0.973209	0.00527864	type=1
1.63562	742	0.973209	0.00527864	type=1
1.63836	741	0.971896	0.00544865	type=1
1.6411	740	0.971896	0.00544865	type=1
1.64384	737	0.971896	0.00544865	type=1
1.64932	735	0.970574	0.00561617	type=1
1.65205	733	0.970574	0.00561617	type=1
1.65753	732	0.970574	0.00561617	type=1
1.66301	731	0.970574	0.00561617	type=1
1.66575	728	0.970574	0.00561617	type=1
1.66849	727	0.970574	0.00561617	type=1
1.67123	724	0.970574	0.00561617	type=1
1.67397	723	0.970574	0.00561617	type=1
1.67671	719	0.970574	0.00561617	type=1
1.67945	716	0.969218	0.00578746	type=1
1.68219	713	0.969218	0.00578746	type=1
1.68767	712	0.969218	0.00578746	type=1
1.69315	709	0.969218	0.00578746	type=1
1.69589	708	0.969218	0.00578746	type=1
1.70137	706	0.969218	0.00578746	type=1
1.70411	705	0.969218	0.00578746	type=1
1.70685	704	0.969218	0.00578746	type=1
1.70959	702	0.969218	0.00578746	type=1
1.71233	697	0.967828	0.00596289	type=1
1.71781	694	0.967828	0.00596289	type=1
1.72055	693	0.966431	0.00613526	type=1
1.72329	688	0.966431	0.00613526	type=1
1.73151	686	0.966431	0.00613526	type=1
1.73973	685	0.966431	0.00613526	type=1
1.74247	684	0.965018	0.00630729	type=1
1.74521	682	0.963603	0.00647572	type=1
1.74795	676	0.963603	0.00647572	type=1
1.75068	675	0.962176	0.00664327	type=1
1.75616	672	0.962176	0.00664327	type=1
1.7589	671	0.962176	0.00664327	type=1
1.76438	669	0.962176	0.00664327	type=1
1.76712	667	0.960733	0.00681059	type=1
1.76986	665	0.959288	0.00697488	type=1
1.7726	664	0.959288	0.00697488	type=1
1.77534	663	0.959288	0.00697488	type=1
1.77808	662	0.959288	0.00697488	type=1
1.78082	660	0.959288	0.00697488	type=1
1.78356	658	0.959288	0.00697488	type=1
1.7863	655	0.959288	0.00697488	type=1
1.78904	654	0.959288	0.00697488	type=1
1.79726	653	0.959288	0.00697488	type=1
1.80274	651	0.959288	0.00697488	type=1
1.80822	648	0.959288	0.00697488	type=1
1.81096	647	0.959288	0.00697488	type=1
1.82192	645	0.959288	0.00697488	type=1
1.82466	644	0.959288	0.00697488	type=1
1.83014	643	0.957796	0.00714642	type=1
1.83288	641	0.956302	0.00731498	type=1
1.84658	640	0.956302	0.00731498	type=1
1.86027	639	0.956302	0.00731498	type=1
1.86301	636	0.954799	0.00748231	type=1
1.87123	633	0.954799	0.00748231	type=1
1.87945	632	0.953288	0.00764805	type=1
1.88219	631	0.953288	0.00764805	type=1
1.88493	630	0.953288	0.00764805	type=1
1.89041	628	0.953288	0.00764805	type=1
1.89863	627	0.951767	0.00781283	type=1
1.90137	625	0.951767	0.00781283	type=1
1.90685	619	0.951767	0.00781283	type=1
1.91233	618	0.951767	0.00781283	type=1
1.91507	617	0.951767	0.00781283	type=1
1.91781	614	0.951767	0.00781283	type=1
1.92055	613	0.951767	0.00781283	type=1
1.92329	611	0.951767	0.00781283	type=1
1.92877	609	0.950205	0.0079838	type=1
1.93151	608	0.948642	0.00815173	type=1
1.93425	604	0.948642	0.00815173	type=1
1.93699	603	0.948642	0.00815173	type=1
1.94521	601	0.948642	0.00815173	type=1
1.94795	600	0.948642	0.00815173	type=1
1.95342	599	0.947058	0.0083212	type=1
1.95616	596	0.945469	0.00848895	type=1
1.9589	595	0.945469	0.00848895	type=1
1.96164	593	0.945469	0.00848895	type=1
1.96712	592	0.945469	0.00848895	type=1
1.96986	590	0.943867	0.00865679	type=1
1.9726	587	0.943867	0.00865679	type=1
1.97534	586	0.943867	0.00865679	type=1
1.97808	584	0.943867	0.00865679	type=1
1.98082	583	0.943867	0.00865679	type=1
1.9863	580	0.943867	0.00865679	type=1
1.98904	579	0.943867	0.00865679	type=1
1.99178	576	0.943867	0.00865679	type=1
1.99452	571	0.942214	0.00883246	type=1
1.99726	555	0.942214	0.00883246	type=1
2	551	0.942214	0.00883246	type=1
2.00548	549	0.942214	0.00883246	type=1
2.00822	548	0.942214	0.00883246	type=1
2.01096	547	0.942214	0.00883246	type=1
2.01918	546	0.942214	0.00883246	type=1
2.02192	543	0.942214	0.00883246	type=1
2.02466	542	0.942214	0.00883246	type=1
2.0274	541	0.942214	0.00883246	type=1
2.03562	540	0.942214	0.00883246	type=1
2.03836	538	0.942214	0.00883246	type=1
2.0411	537	0.942214	0.00883246	type=1
2.04658	536	0.942214	0.00883246	type=1
2.05205	534	0.942214	0.00883246	type=1
2.05479	532	0.942214	0.00883246	type=1
2.05753	530	0.942214	0.00883246	type=1
2.06027	528	0.942214	0.00883246	type=1
2.06301	526	0.942214	0.00883246	type=1
2.06575	525	0.942214	0.00883246	type=1
2.07123	523	0.942214	0.00883246	type=1
2.07397	519	0.942214	0.00883246	type=1
2.07671	518	0.942214	0.00883246	type=1
2.07945	517	0.942214	0.00883246	type=1
2.08219	515	0.942214	0.00883246	type=1
2.08767	513	0.942214	0.00883246	type=1
2.09041	512	0.942214	0.00883246	type=1
2.09315	510	0.942214	0.00883246	type=1
2.09589	508	0.942214	0.00883246	type=1
2.09863	507	0.942214	0.00883246	type=1
2.10411	506	0.942214	0.00883246	type=1
2.10685	505	0.940348	0.00905215	type=1
2.10959	503	0.940348	0.00905215	type=1
2.11233	499	0.940348	0.00905215	type=1
2.11507	498	0.940348	0.00905215	type=1
2.11781	497	0.940348	0.00905215	type=1
2.12055	496	0.940348	0.00905215	type=1
2.12329	495	0.940348	0.00905215	type=1
2.12603	491	0.940348	0.00905215	type=1
2.13151	490	0.940348	0.00905215	type=1
2.13425	489	0.940348	0.00905215	type=1
2.13699	488	0.940348	0.00905215	type=1
2.13973	486	0.940348	0.00905215	type=1
2.14247	485	0.940348	0.00905215	type=1
2.14521	484	0.940348	0.00905215	type=1
2.14795	483	0.940348	0.00905215	type=1
2.15068	480	0.940348	0.00905215	type=1
2.15342	479	0.938385	0.00929026	type=1
2.15616	478	0.938385	0.00929026	type=1
2.1589	477	0.938385	0.00929026	type=1
2.16164	476	0.938385	0.00929026	type=1
2.16438	475	0.938385	0.00929026	type=1
2.16712	473	0.938385	0.00929026	type=1
2.16986	469	0.938385	0.00929026	type=1
2.1726	463	0.938385	0.00929026	type=1
2.17534	462	0.938385	0.00929026	type=1
2.18082	460	0.938385	0.00929026	type=1
2.1863	459	0.938385	0.00929026	type=1
2.18904	457	0.938385	0.00929026	type=1
2.19178	455	0.938385	0.00929026	type=1
2.19726	454	0.938385	0.00929026	type=1
2.20548	453	0.938385	0.00929026	type=1
2.20822	450	0.938385	0.00929026	type=1
2.21096	447	0.938385	0.00929026	type=1
2.2137	443	0.938385	0.00929026	type=1
2.21644	442	0.938385	0.00929026	type=1
2.21918	438	0.938385	0.00929026	type=1
2.22192	433	0.938385	0.00929026	type=1
2.22466	431	0.938385	0.00929026	type=1
2.2274	429	0.938385	0.00929026	type=1
2.23014	427	0.936187	0.00958157	type=1
2.23288	425	0.936187	0.00958157	type=1
2.23836	424	0.936187	0.00958157	type=1
2.2411	419	0.936187	0.00958157	type=1
2.24384	418	0.936187	0.00958157	type=1
2.24658	411	0.936187	0.00958157	type=1
2.24932	410	0.936187	0.00958157	type=1
2.25205	409	0.936187	0.00958157	type=1
2.25753	404	0.93387	0.00989689	type=1
2.26301	402	0.93387	0.00989689	type=1
2.26575	397	0.93387	0.00989689	type=1
2.26849	396	0.93387	0.00989689	type=1
2.27123	394	0.93387	0.00989689	type=1
2.27397	392	0.93387	0.00989689	type=1
2.27945	390	0.931475	0.0102245	type=1
2.28219	389	0.931475	0.0102245	type=1
2.28767	387	0.931475	0.0102245	type=1
2.29041	385	0.931475	0.0102245	type=1
2.29315	384	0.931475	0.0102245	type=1
2.29589	383	0.931475	0.0102245	type=1
2.29863	382	0.931475	0.0102245	type=1
2.30137	379	0.931475	0.0102245	type=1
2.30411	373	0.931475	0.0102245	type=1
2.30685	372	0.931475	0.0102245	type=1
2.30959	370	0.931475	0.0102245	type=1
2.31507	368	0.931475	0.0102245	type=1
2.31781	367	0.931475	0.0102245	type=1
2.32055	366	0.931475	0.0102245	type=1
2.32329	365	0.931475	0.0102245	type=1
2.32603	363	0.931475	0.0102245	type=1
2.32877	361	0.931475	0.0102245	type=1
2.33425	360	0.931475	0.0102245	type=1
2.33699	359	0.928881	0.0105981	type=1
2.33973	357	0.928881	0.0105981	type=1
2.34247	353	0.928881	0.0105981	type=1
2.34521	351	0.928881	0.0105981	type=1
2.34795	350	0.928881	0.0105981	type=1
2.35068	348	0.928881	0.0105981	type=1
2.35616	347	0.928881	0.0105981	type=1
2.3589	343	0.928881	0.0105981	type=1
2.36438	341	0.928881	0.0105981	type=1
2.3726	340	0.928881	0.0105981	type=1
2.37534	338	0.928881	0.0105981	type=1
2.37808	337	0.928881	0.0105981	type=1
2.38356	335	0.928881	0.0105981	type=1
2.38904	333	0.928881	0.0105981	type=1
2.39726	331	0.928881	0.0105981	type=1
2.4	329	0.928881	0.0105981	type=1
2.40274	328	0.928881	0.0105981	type=1
2.40548	326	0.928881	0.0105981	type=1
2.40822	325	0.928881	0.0105981	type=1
2.41096	323	0.928881	0.0105981	type=1
2.4137	320	0.928881	0.0105981	type=1
2.41644	319	0.925969	0.0110534	type=1
2.41918	316	0.925969	0.0110534	type=1
2.4274	314	0.925969	0.0110534	type=1
2.43014	312	0.925969	0.0110534	type=1
2.43288	311	0.925969	0.0110534	type=1
2.43562	309	0.925969	0.0110534	type=1
2.43836	306	0.925969	0.0110534	type=1
2.4411	302	0.925969	0.0110534	type=1
2.44384	298	0.925969	0.0110534	type=1
2.44658	296	0.925969	0.0110534	type=1
2.44932	293	0.925969	0.0110534	type=1
2.45205	289	0.925969	0.0110534	type=1
2.45479	287	0.925969	0.0110534	type=1
2.45753	285	0.925969	0.0110534	type=1
2.46027	284	0.925969	0.0110534	type=1
2.46301	282	0.925969	0.0110534	type=1
2.46575	280	0.925969	0.0110534	type=1
2.46849	274	0.925969	0.0110534	type=1
2.47123	272	0.925969	0.0110534	type=1
2.47397	271	0.925969	0.0110534	type=1
2.47671	269	0.925969	0.0110534	type=1
2.47945	266	0.925969	0.0110534	type=1
2.48219	264	0.925969	0.0110534	type=1
2.48493	262	0.925969	0.0110534	type=1
2.48767	261	0.925969	0.0110534	type=1
2.49041	259	0.925969	0.0110534	type=1
2.49315	257	0.925969	0.0110534	type=1
2.49589	246	0.925969	0.0110534	type=1
2.49863	243	0.925969	0.0110534	type=1
2.50137	238	0.925969	0.0110534	type=1
2.50411	229	0.925969	0.0110534	type=1
2.50685	226	0.925969	0.0110534	type=1
2.50959	223	0.925969	0.0110534	type=1
2.51233	222	0.925969	0.0110534	type=1
2.51507	219	0.925969	0.0110534	type=1
2.52055	216	0.925969	0.0110534	type=1
2.52329	213	0.925969	0.0110534	type=1
2.52877	212	0.925969	0.0110534	type=1
2.53699	210	0.925969	0.0110534	type=1
2.54247	208	0.925969	0.0110534	type=1
2.54521	205	0.925969	0.0110534	type=1
2.55068	203	0.925969	0.0110534	type=1
2.55342	202	0.925969	0.0110534	type=1
2.55616	200	0.925969	0.0110534	type=1
2.5589	199	0.925969	0.0110534	type=1
2.56438	198	0.925969	0.0110534	type=1
2.56712	197	0.925969	0.0110534	type=1
2.56986	196	0.925969	0.0110534	type=1
2.5726	193	0.925969	0.0110534	type=1
2.57534	192	0.925969	0.0110534	type=1
2.58082	191	0.925969	0.0110534	type=1
2.58356	190	0.925969	0.0110534	type=1
2.5863	189	0.925969	0.0110534	type=1
2.58904	185	0.925969	0.0110534	type=1
2.59178	182	0.925969	0.0110534	type=1
2.59452	181	0.925969	0.0110534	type=1
2.59726	180	0.925969	0.0110534	type=1
2.6	179	0.925969	0.0110534	type=1
2.60274	178	0.925969	0.0110534	type=1
2.60548	176	0.925969	0.0110534	type=1
2.60822	174	0.920647	0.0124659	type=1
2.6137	171	0.920647	0.0124659	type=1
2.61644	169	0.920647	0.0124659	type=1
2.61918	167	0.920647	0.0124659	type=1
2.62192	166	0.920647	0.0124659	type=1
2.62466	165	0.920647	0.0124659	type=1
2.6274	164	0.920647	0.0124659	type=1
2.63014	159	0.920647	0.0124659	type=1
2.63288	158	0.920647	0.0124659	type=1
2.63562	157	0.920647	0.0124659	type=1
2.63836	156	0.920647	0.0124659	type=1
2.6411	155	0.920647	0.0124659	type=1
2.64384	152	0.920647	0.0124659	type=1
2.64658	150	0.920647	0.0124659	type=1
2.64932	147	0.920647	0.0124659	type=1
2.65205	145	0.920647	0.0124659	type=1
2.65479	140	0.920647	0.0124659	type=1
2.65753	138	0.920647	0.0124659	type=1
2.66027	135	0.920647	0.0124659	type=1
2.66301	134	0.920647	0.0124659	type=1
2.66575	132	0.920647	0.0124659	type=1
2.66849	129	0.920647	0.0124659	type=1
2.67123	126	0.920647	0.0124659	type=1
2.67397	125	0.920647	0.0124659	type=1
2.67671	122	0.920647	0.0124659	type=1
2.67945	119	0.920647	0.0124659	type=1
2.68493	116	0.920647	0.0124659	type=1
2.68767	113	0.920647	0.0124659	type=1
2.69315	112	0.920647	0.0124659	type=1
2.69589	110	0.920647	0.0124659	type=1
2.69863	102	0.920647	0.0124659	type=1
2.70137	99	0.920647	0.0124659	type=1
2.70411	93	0.920647	0.0124659	type=1
2.70685	89	0.920647	0.0124659	type=1
2.70959	86	0.920647	0.0124659	type=1
2.71507	84	0.920647	0.0124659	type=1
2.71781	82	0.920647	0.0124659	type=1
2.72055	79	0.920647	0.0124659	type=1
2.72329	78	0.920647	0.0124659	type=1
2.72603	76	0.920647	0.0124659	type=1
2.72877	75	0.920647	0.0124659	type=1
2.73151	73	0.920647	0.0124659	type=1
2.73425	71	0.920647	0.0124659	type=1
2.73699	66	0.920647	0.0124659	type=1
2.73973	63	0.920647	0.0124659	type=1
2.74247	62	0.920647	0.0124659	type=1
2.74521	59	0.920647	0.0124659	type=1
2.74795	56	0.920647	0.0124659	type=1
2.75068	52	0.920647	0.0124659	type=1
2.75342	51	0.920647	0.0124659	type=1
2.7589	48	0.920647	0.0124659	type=1
2.76712	47	0.920647	0.0124659	type=1
2.76986	46	0.920647	0.0124659	type=1
2.77534	44	0.920647	0.0124659	type=1
2.77808	43	0.920647	0.0124659	type=1
2.78082	42	0.920647	0.0124659	type=1
2.7863	40	0.920647	0.0124659	type=1
2.78904	39	0.920647	0.0124659	type=1
2.79452	38	0.920647	0.0124659	type=1
2.80274	37	0.920647	0.0124659	type=1
2.80548	36	0.920647	0.0124659	type=1
2.81096	35	0.920647	0.0124659	type=1
2.81918	34	0.920647	0.0124659	type=1
2.83014	31	0.920647	0.0124659	type=1
2.83288	30	0.920647	0.0124659	type=1
2.83562	28	0.920647	0.0124659	type=1
2.83836	27	0.920647	0.0124659	type=1
2.84384	25	0.920647	0.0124659	type=1
2.85479	24	0.920647	0.0124659	type=1
2.85753	23	0.920647	0.0124659	type=1
2.87671	22	0.920647	0.0124659	type=1
2.87945	21	0.920647	0.0124659	type=1
2.88767	20	0.920647	0.0124659	type=1
2.89589	19	0.920647	0.0124659	type=1
2.89863	17	0.920647	0.0124659	type=1
2.90685	16	0.920647	0.0124659	type=1
2.90959	15	0.920647	0.0124659	type=1
2.91507	14	0.920647	0.0124659	type=1
2.91781	13	0.920647	0.0124659	type=1
2.92329	12	0.920647	0.0124659	type=1
2.93151	11	0.920647	0.0124659	type=1
2.93425	10	0.920647	0.0124659	type=1
2.93699	9	0.920647	0.0124659	type=1
2.94521	7	0.920647	0.0124659	type=1
2.94795	6	0.920647	0.0124659	type=1
2.96986	3	0.613765	0.408439	type=1
2.9863	1	0.613765	0.408439	type=1
0.0356164	35412	1	0	type=2
0.0410959	35410	1	0	type=2
0.0575342	35408	1	0	type=2
0.0630137	35407	1	0	type=2
0.0657534	35406	1	0	type=2
0.0712329	35405	1	0	type=2
0.0739726	35403	1	0	type=2
0.0767123	35400	1	0	type=2
0.0794521	35396	1	0	type=2
0.0821918	35395	1	0	type=2
0.0849315	35394	1	0	type=2
0.0876712	35393	1	0	type=2
0.090411	35392	1	0	type=2
0.0958904	35391	1	0	type=2
0.106849	35389	1	0	type=2
0.109589	35388	1	0	type=2
0.112329	35386	1	0	type=2
0.126027	35384	1	0	type=2
0.128767	35383	1	0	type=2
0.131507	35382	1	0	type=2
0.136986	35379	1	0	type=2
0.139726	35378	1	0	type=2
0.142466	35377	1	0	type=2
0.145205	35371	1	0	type=2
0.147945	35365	1	0	type=2
0.150685	35362	1	0	type=2
0.153425	35359	1	0	type=2
0.156164	35356	1	0	type=2
0.158904	35349	1	0	type=2
0.161644	35346	1	0	type=2
0.164384	35342	1	0	type=2
0.167123	35340	1	0	type=2
0.169863	35338	1	0	type=2
0.172603	35335	1	0	type=2
0.175342	35332	1	0	type=2
0.178082	35330	1	0	type=2
0.180822	35328	1	0	type=2
0.183562	35326	1	0	type=2
0.189041	35324	1	0	type=2
0.191781	35318	1	0	type=2
0.194521	35314	1	0	type=2
0.19726	35313	1	0	type=2
0.2	35310	1	0	type=2
0.20274	35308	1	0	type=2
0.205479	35306	1	0	type=2
0.208219	35301	1	0	type=2
0.210959	35295	1	0	type=2
0.213699	35279	1	0	type=2
0.216438	35276	1	0	type=2
0.219178	35270	1	0	type=2
0.221918	35260	1	0	type=2
0.224658	35241	1	0	type=2
0.227397	35212	1	0	type=2
0.230137	35178	1	0	type=2
0.232877	35061	1	0	type=2
0.235616	34990	1	0	type=2
0.238356	34923	1	0	type=2
0.241096	34852	1	0	type=2
0.243836	34758	1	0	type=2
0.246575	34665	1	0	type=2
0.249315	34572	1	0	type=2
0.252055	34463	1	0	type=2
0.254795	34413	1	0	type=2
0.257534	34399	1	0	type=2
0.260274	34380	1	0	type=2
0.263014	34368	1	0	type=2
0.265753	34353	1	0	type=2
0.268493	34343	1	0	type=2
0.271233	34328	1	0	type=2
0.273973	34313	1	0	type=2
0.276712	34305	1	0	type=2
0.279452	34298	1	0	type=2
0.282192	34292	1	0	type=2
0.284932	34285	1	0	type=2
0.287671	34265	1	0	type=2
0.290411	34239	1	0	type=2
0.293151	34219	1	0	type=2
0.29589	34190	1	0	type=2
0.29863	34182	1	0	type=2
0.30137	34175	1	0	type=2
0.30411	34160	1	0	type=2
0.306849	34143	1	0	type=2
0.309589	34108	1	0	type=2
0.312329	34084	1	0	type=2
0.315068	34075	1	0	type=2
0.317808	34057	1	0	type=2
0.320548	34039	1	0	type=2
0.323288	34017	1	0	type=2
0.326027	33991	1	0	type=2
0.328767	33957	1	0	type=2
0.331507	33940	1	0	type=2
0.334247	33925	1	0	type=2
0.336986	33912	1	0	type=2
0.339726	33899	1	0	type=2
0.342466	33892	1	0	type=2
0.345205	33890	1	0	type=2
0.347945	33878	1	0	type=2
0.350685	33873	1	0	type=2
0.353425	33870	1	0	type=2
0.356164	33865	1	0	type=2
0.358904	33859	1	0	type=2
0.361644	33857	1	0	type=2
0.364384	33847	1	0	type=2
0.367123	33832	1	0	type=2
0.369863	33823	1	0	type=2
0.372603	33817	1	0	type=2
0.375342	33815	1	0	type=2
0.378082	33809	1	0	type=2
0.380822	33803	1	0	type=2
0.383562	33796	1	0	type=2
0.386301	33781	1	0	type=2
0.389041	33767	1	0	type=2
0.391781	33759	1	0	type=2
0.394521	33749	1	0	type=2
0.39726	33731	1	0	type=2
0.4	33714	1	0	type=2
0.40274	33694	1	0	type=2
0.405479	33664	1	0	type=2
0.408219	33647	1	0	type=2
0.410959	33635	1	0	type=2
0.413699	33619	1	0	type=2
0.416438	33605	1	0	type=2
0.419178	33595	1	0	type=2
0.421918	33590	1	0	type=2
0.424658	33574	1	0	type=2
0.427397	33562	1	0	type=2
0.430137	33557	1	0	type=2
0.432877	33549	1	0	type=2
0.435616	33539	1	0	type=2
0.438356	33535	1	0	type=2
0.441096	33522	1	0	type=2
0.443836	33495	1	0	type=2
0.446575	33480	1	0	type=2
0.449315	33469	1	0	type=2
0.452055	33461	1	0	type=2
0.454795	33448	1	0	type=2
0.457534	33425	1	0	type=2
0.460274	33403	1	0	type=2
0.463014	33353	1	0	type=2
0.465753	33330	1	0	type=2
0.468493	33300	1	0	type=2
0.471233	33272	1	0	type=2
0.473973	33233	1	0	type=2
0.476712	33167	1	0	type=2
0.479452	33116	1	0	type=2
0.482192	32989	1	0	type=2
0.484932	32919	1	0	type=2
0.487671	32853	1	0	type=2
0.490411	32779	1	0	type=2
0.493151	32704	1	0	type=2
0.49589	32618	1	0	type=2
0.49863	32544	1	0	type=2
0.50137	32464	1	0	type=2
0.50411	32336	1	0	type=2
0.506849	32298	1	0	type=2
0.509589	32285	1	0	type=2
0.512329	32266	1	0	type=2
0.515068	32252	1	0	type=2
0.517808	32232	1	0	type=2
0.520548	32205	0.999969	3.11e-05	type=2
0.523288	32195	0.999969	3.11e-05	type=2
0.526027	32185	0.999969	3.11e-05	type=2
0.528767	32165	0.999969	3.11e-05	type=2
0.531507	32155	0.999969	3.11e-05	type=2
0.534247	32145	0.999969	3.11e-05	type=2
0.536986	32133	0.999969	3.11e-05	type=2
0.539726	32113	0.999969	3.11e-05	type=2
0.542466	32096	0.999969	3.11e-05	type=2
0.545205	32068	0.999969	3.11e-05	type=2
0.547945	32047	0.999969	3.11e-05	type=2
0.550685	32026	0.999969	3.11e-05	type=2
0.553425	32004	0.999969	3.11e-05	type=2
0.556164	31979	0.999969	3.11e-05	type=2
0.558904	31938	0.999969	3.11e-05	type=2
0.561644	31915	0.999969	3.11e-05	type=2
0.564384	31896	0.999969	3.11e-05	type=2
0.567123	31870	0.999969	3.11e-05	type=2
0.569863	31836	0.999969	3.11e-05	type=2
0.572603	31811	0.999906	5.42e-05	type=2
0.575342	31773	0.999812	7.69e-05	type=2
0.578082	31721	0.999749	8.89e-05	type=2
0.580822	31701	0.999717	9.43e-05	type=2
0.583562	31685	0.999686	9.95e-05	type=2
0.586301	31674	0.999686	9.95e-05	type=2
0.589041	31629	0.999686	9.95e-05	type=2
0.591781	31616	0.999654	0.000104365	type=2
0.594521	31602	0.999654	0.000104365	type=2
0.59726	31577	0.999654	0.000104365	type=2
0.6	31566	0.999654	0.000104365	type=2
0.60274	31562	0.999559	0.000117915	type=2
0.605479	31553	0.999559	0.000117915	type=2
0.608219	31549	0.999559	0.000117915	type=2
0.610959	31536	0.999559	0.000117915	type=2
0.613699	31529	0.999559	0.000117915	type=2
0.616438	31511	0.999527	0.000122111	type=2
0.619178	31497	0.999527	0.000122111	type=2
0.621918	31489	0.999464	0.000130109	type=2
0.624658	31474	0.999464	0.000130109	type=2
0.627397	31463	0.999464	0.000130109	type=2
0.630137	31449	0.999464	0.000130109	type=2
0.632877	31432	0.999464	0.000130109	type=2
0.635616	31400	0.999464	0.000130109	type=2
0.638356	31389	0.999464	0.000130109	type=2
0.641096	31366	0.999464	0.000130109	type=2
0.643836	31346	0.999432	0.000133963	type=2
0.646575	31328	0.999432	0.000133963	type=2
0.649315	31303	0.999432	0.000133963	type=2
0.652055	31279	0.999432	0.000133963	type=2
0.654795	31241	0.999432	0.000133963	type=2
0.657534	31223	0.999432	0.000133963	type=2
0.660274	31202	0.9994	0.000137743	type=2
0.663014	31191	0.999368	0.000141425	type=2
0.665753	31184	0.999368	0.000141425	type=2
0.668493	31172	0.999368	0.000141425	type=2
0.671233	31151	0.999336	0.000145023	type=2
0.673973	31134	0.999336	0.000145023	type=2
0.676712	31118	0.999336	0.000145023	type=2
0.679452	31108	0.999336	0.000145023	type=2
0.682192	31098	0.999336	0.000145023	type=2
0.684932	31079	0.999336	0.000145023	type=2
0.687671	31062	0.999303	0.000148554	type=2
0.690411	31021	0.999303	0.000148554	type=2
0.693151	30945	0.999303	0.000148554	type=2
0.69589	30912	0.999303	0.000148554	type=2
0.69863	30893	0.999303	0.000148554	type=2
0.70137	30868	0.999303	0.000148554	type=2
0.70411	30847	0.999303	0.000148554	type=2
0.706849	30825	0.999303	0.000148554	type=2
0.709589	30804	0.999271	0.000152059	type=2
0.712329	30742	0.999271	0.000152059	type=2
0.715068	30707	0.999239	0.000155508	type=2
0.717808	30675	0.999173	0.000162198	type=2
0.720548	30646	0.999173	0.000162198	type=2
0.723288	30609	0.999141	0.000165456	type=2
0.726027	30554	0.999108	0.000168662	type=2
0.728767	30475	0.999075	0.000171824	type=2
0.731507	30366	0.998911	0.000186941	type=2
0.734247	30294	0.998911	0.000186941	type=2
0.736986	30242	0.998911	0.000186941	type=2
0.739726	30181	0.998811	0.000195552	type=2
0.742466	30116	0.998778	0.000198352	type=2
0.745205	30068	0.998712	0.000203852	type=2
0.747945	29984	0.998612	0.00021188	type=2
0.750685	29888	0.998612	0.00021188	type=2
0.753425	29827	0.998578	0.000214516	type=2
0.756164	29776	0.998545	0.000217129	type=2
0.758904	29752	0.998511	0.000219715	type=2
0.761644	29734	0.998411	0.000227307	type=2
0.764384	29710	0.998411	0.000227307	type=2
0.767123	29690	0.998276	0.000237079	type=2
0.769863	29657	0.998276	0.000237079	type=2
0.772603	29641	0.998209	0.000241833	type=2
0.775342	29626	0.998141	0.000246499	type=2
0.778082	29612	0.998141	0.000246499	type=2
0.780822	29599	0.998141	0.000246499	type=2
0.783562	29579	0.998074	0.000251094	type=2
0.786301	29555	0.997973	0.000257843	type=2
0.789041	29526	0.997939	0.000260058	type=2
0.791781	29489	0.997905	0.000262259	type=2
0.794521	29461	0.997905	0.000262259	type=2
0.79726	29440	0.997905	0.000262259	type=2
0.8	29415	0.997905	0.000262259	type=2
0.80274	29388	0.997905	0.000262259	type=2
0.805479	29353	0.997837	0.000266649	type=2
0.808219	29313	0.997803	0.000268822	type=2
0.810959	29285	0.997803	0.000268822	type=2
0.813699	29259	0.997803	0.000268822	type=2
0.816438	29243	0.997769	0.000270988	type=2
0.819178	29213	0.9977	0.000275279	type=2
0.821918	29189	0.997632	0.00027951	type=2
0.824658	29160	0.997598	0.000281606	type=2
0.827397	29136	0.997564	0.00028369	type=2
0.830137	29112	0.997495	0.00028782	type=2
0.832877	29087	0.997426	0.000291898	type=2
0.835616	29048	0.997358	0.00029593	type=2
0.838356	29035	0.997289	0.000299912	type=2
0.841096	29019	0.997289	0.000299912	type=2
0.843836	29008	0.997255	0.000301887	type=2
0.846575	28991	0.997186	0.000305803	type=2
0.849315	28978	0.997186	0.000305803	type=2
0.852055	28966	0.997152	0.000307746	type=2
0.854795	28951	0.997152	0.000307746	type=2
0.857534	28940	0.997152	0.000307746	type=2
0.860274	28928	0.997152	0.000307746	type=2
0.863014	28911	0.997083	0.000311609	type=2
0.865753	28883	0.997083	0.000311609	type=2
0.868493	28860	0.997083	0.000311609	type=2
0.871233	28848	0.997083	0.000311609	type=2
0.873973	28838	0.997083	0.000311609	type=2
0.876712	28819	0.997083	0.000311609	type=2
0.879452	28803	0.997083	0.000311609	type=2
0.882192	28788	0.997083	0.000311609	type=2
0.884932	28759	0.997048	0.000313543	type=2
0.887671	28736	0.996978	0.000317382	type=2
0.890411	28715	0.996944	0.000319287	type=2
0.893151	28692	0.996909	0.000321184	type=2
0.89589	28673	0.996839	0.000324949	type=2
0.89863	28639	0.996839	0.000324949	type=2
0.90137	28614	0.996839	0.000324949	type=2
0.90411	28573	0.996839	0.000324949	type=2
0.906849	28552	0.996839	0.000324949	type=2
0.909589	28533	0.996805	0.000326834	type=2
0.912329	28510	0.996805	0.000326834	type=2
0.915068	28499	0.9967	0.000332437	type=2
0.917808	28471	0.99663	0.000336128	type=2
0.920548	28434	0.996595	0.000337963	type=2
0.923288	28376	0.996524	0.000341618	type=2
0.926027	28348	0.996524	0.000341618	type=2
0.928767	28320	0.996489	0.000343438	type=2
0.931507	28297	0.996454	0.000345252	type=2
0.934247	28263	0.996383	0.000348859	type=2
0.936986	28235	0.996348	0.000350652	type=2
0.939726	28200	0.996277	0.000354221	type=2
0.942466	28141	0.996242	0.000355999	type=2
0.945205	28118	0.996242	0.000355999	type=2
0.947945	28089	0.996171	0.000359541	type=2
0.950685	28049	0.996136	0.000361305	type=2
0.953425	28010	0.9961	0.000363064	type=2
0.956164	27962	0.996064	0.000364822	type=2
0.958904	27906	0.995957	0.000370064	type=2
0.961644	27812	0.995921	0.000371807	type=2
0.964384	27752	0.99585	0.000375283	type=2
0.967123	27692	0.99585	0.000375283	type=2
0.969863	27629	0.995778	0.000378758	type=2
0.972603	27556	0.995633	0.00038565	type=2
0.975342	27472	0.995452	0.000394148	type=2
0.978082	27370	0.995306	0.000400865	type=2
0.980822	27210	0.995233	0.000404221	type=2
0.983562	27112	0.99516	0.000407573	type=2
0.986301	27001	0.995123	0.000409252	type=2
0.989041	26891	0.994975	0.000415956	type=2
0.991781	26827	0.994938	0.000417623	type=2
0.994521	26730	0.994863	0.000420961	type=2
0.99726	26654	0.994826	0.00042263	type=2
1	26440	0.9946	0.000432667	type=2
1.00274	26201	0.994562	0.000434347	type=2
1.00548	26163	0.994524	0.000436026	type=2
1.00822	26127	0.994448	0.000439373	type=2
1.01096	26103	0.994372	0.000442701	type=2
1.0137	26078	0.994334	0.000444359	type=2
1.01644	26050	0.994143	0.000452575	type=2
1.01918	25993	0.994067	0.000455834	type=2
1.02192	25959	0.994028	0.000457459	type=2
1.02466	25932	0.994028	0.000457459	type=2
1.0274	25898	0.993951	0.000460707	type=2
1.03014	25877	0.993951	0.000460707	type=2
1.03288	25850	0.993951	0.000460707	type=2
1.03562	25837	0.993798	0.000467166	type=2
1.03836	25771	0.993759	0.000468774	type=2
1.0411	25741	0.993643	0.00047358	type=2
1.04384	25703	0.993566	0.000476765	type=2
1.04658	25671	0.993527	0.000478354	type=2
1.04932	25648	0.993488	0.000479941	type=2
1.05205	25620	0.993411	0.000483105	type=2
1.05479	25563	0.993333	0.000486262	type=2
1.05753	25482	0.993255	0.000489419	type=2
1.06027	25438	0.993099	0.000495695	type=2
1.06301	25411	0.993099	0.000495695	type=2
1.06575	25377	0.99306	0.000497259	type=2
1.06849	25355	0.993021	0.000498821	type=2
1.07123	25325	0.992942	0.000501937	type=2
1.07397	25299	0.992903	0.000503491	type=2
1.07671	25265	0.992392	0.000523335	type=2
1.07945	25229	0.992235	0.000529306	type=2
1.08219	25207	0.992195	0.000530791	type=2
1.08493	25166	0.991604	0.000552664	type=2
1.08767	25120	0.991525	0.000555524	type=2
1.09041	25103	0.991525	0.000555524	type=2
1.09315	25076	0.991407	0.000559802	type=2
1.09589	25034	0.991407	0.000559802	type=2
1.09863	25012	0.991367	0.000561228	type=2
1.10137	24992	0.991367	0.000561228	type=2
1.10411	24981	0.991288	0.000564077	type=2
1.10685	24960	0.991248	0.000565498	type=2
1.10959	24939	0.991208	0.000566918	type=2
1.11233	24918	0.991208	0.000566918	type=2
1.11507	24891	0.991128	0.000569758	type=2
1.11781	24867	0.991128	0.000569758	type=2
1.12055	24849	0.991128	0.000569758	type=2
1.12329	24836	0.991128	0.000569758	type=2
1.12603	24813	0.991049	0.000572602	type=2
1.12877	24773	0.990969	0.000575441	type=2
1.13151	24752	0.990888	0.00057827	type=2
1.13425	24697	0.990888	0.00057827	type=2
1.13699	24665	0.990848	0.00057969	type=2
1.13973	24644	0.990808	0.000581108	type=2
1.14247	24614	0.990687	0.000585354	type=2
1.14521	24585	0.990687	0.000585354	type=2
1.14795	24548	0.990566	0.000589592	type=2
1.15068	24517	0.990485	0.000592407	type=2
1.15342	24451	0.990485	0.000592407	type=2
1.15616	24427	0.990445	0.00059382	type=2
1.1589	24397	0.990445	0.00059382	type=2
1.16164	24376	0.990282	0.000599462	type=2
1.16438	24355	0.990242	0.000600867	type=2
1.16712	24331	0.990242	0.000600867	type=2
1.16986	24302	0.990242	0.000600867	type=2
1.1726	24247	0.99016	0.000603691	type=2
1.17534	24219	0.990119	0.000605101	type=2
1.17808	24197	0.990119	0.000605101	type=2
1.18082	24179	0.990119	0.000605101	type=2
1.18356	24154	0.990078	0.000606516	type=2
1.1863	24115	0.990078	0.000606516	type=2
1.18904	24084	0.989996	0.000609352	type=2
1.19178	24032	0.989996	0.000609352	type=2
1.19452	23998	0.989748	0.000617844	type=2
1.19726	23963	0.989707	0.000619252	type=2
1.2	23938	0.989707	0.000619252	type=2
1.20274	23904	0.989707	0.000619252	type=2
1.20548	23871	0.989666	0.000620667	type=2
1.20822	23818	0.989624	0.000622086	type=2
1.21096	23715	0.989582	0.000623513	type=2
1.2137	23656	0.989499	0.000626373	type=2
1.21644	23600	0.989499	0.000626373	type=2
1.21918	23555	0.989499	0.000626373	type=2
1.22192	23491	0.989457	0.000627818	type=2
1.22466	23413	0.989457	0.000627818	type=2
1.2274	23336	0.989287	0.000633642	type=2
1.23014	23206	0.989244	0.000635105	type=2
1.23288	23135	0.989202	0.000636575	type=2
1.23562	23028	0.989159	0.000638054	type=2
1.23836	22977	0.989029	0.000642492	type=2
1.2411	22920	0.989029	0.000642492	type=2
1.24384	22872	0.988813	0.000649889	type=2
1.24658	22817	0.988727	0.000652839	type=2
1.24932	22719	0.988552	0.000658748	type=2
1.25205	22541	0.988465	0.000661729	type=2
1.25479	22408	0.988421	0.000663233	type=2
1.25753	22373	0.988376	0.000664737	type=2
1.26027	22340	0.988288	0.000667745	type=2
1.26301	22309	0.988244	0.000669248	type=2
1.26575	22276	0.988155	0.000672252	type=2
1.26849	22221	0.988111	0.000673757	type=2
1.27123	22179	0.988066	0.000675264	type=2
1.27397	22156	0.988021	0.000676771	type=2
1.27671	22127	0.987932	0.000679782	type=2
1.27945	22101	0.987798	0.000684286	type=2
1.28219	22068	0.987708	0.00068728	type=2
1.28493	22037	0.987484	0.000694732	type=2
1.28767	21980	0.987484	0.000694732	type=2
1.29041	21953	0.987394	0.000697712	type=2
1.29315	21901	0.987349	0.000699205	type=2
1.29589	21869	0.987349	0.000699205	type=2
1.29863	21830	0.987214	0.000703693	type=2
1.30137	21778	0.987123	0.000706683	type=2
1.30411	21746	0.987032	0.000709669	type=2
1.30685	21676	0.987032	0.000709669	type=2
1.30959	21639	0.986941	0.000712673	type=2
1.31233	21596	0.986941	0.000712673	type=2
1.31507	21566	0.986895	0.00071418	type=2
1.31781	21527	0.986849	0.000715689	type=2
1.32055	21503	0.98662	0.000723206	type=2
1.32329	21469	0.986482	0.000727692	type=2
1.32603	21427	0.98639	0.00073068	type=2
1.32877	21405	0.986298	0.000733661	type=2
1.33151	21382	0.986205	0.000736637	type=2
1.33425	21369	0.986205	0.000736637	type=2
1.33699	21329	0.986159	0.000738127	type=2
1.33973	21295	0.986159	0.000738127	type=2
1.34247	21267	0.986066	0.000741117	type=2
1.34521	21228	0.98602	0.000742613	type=2
1.34795	21210	0.98602	0.000742613	type=2
1.35068	21202	0.985974	0.000744109	type=2
1.35342	21182	0.985927	0.000745605	type=2
1.35616	21165	0.985927	0.000745605	type=2
1.3589	21143	0.98574	0.000751583	type=2
1.36164	21124	0.985647	0.000754559	type=2
1.36438	21079	0.985554	0.000757536	type=2
1.36712	21059	0.985507	0.000759023	type=2
1.36986	21040	0.985507	0.000759023	type=2
1.3726	21017	0.985413	0.000762	type=2
1.37534	20991	0.985319	0.000764973	type=2
1.37808	20963	0.985319	0.000764973	type=2
1.38082	20921	0.985272	0.000766465	type=2
1.38356	20864	0.985083	0.000772437	type=2
1.3863	20829	0.985083	0.000772437	type=2
1.38904	20804	0.985036	0.000773931	type=2
1.39178	20780	0.984988	0.000775426	type=2
1.39452	20752	0.984893	0.000778415	type=2
1.39726	20710	0.984798	0.000781405	type=2
1.4	20670	0.98456	0.000788859	type=2
1.40274	20620	0.984512	0.000790349	type=2
1.40548	20579	0.984417	0.000793331	type=2
1.40822	20553	0.984417	0.000793331	type=2
1.41096	20537	0.984417	0.000793331	type=2
1.4137	20509	0.984369	0.000794828	type=2
1.41644	20484	0.984273	0.000797821	type=2
1.41918	20462	0.984273	0.000797821	type=2
1.42192	20406	0.984176	0.000800826	type=2
1.42466	20380	0.984176	0.000800826	type=2
1.4274	20359	0.984176	0.000800826	type=2
1.43014	20338	0.984079	0.00080384	type=2
1.43288	20311	0.983982	0.00080685	type=2
1.43562	20280	0.983885	0.000809858	type=2
1.43836	20240	0.983788	0.000812867	type=2
1.4411	20186	0.983788	0.000812867	type=2
1.44384	20158	0.983788	0.000812867	type=2
1.44658	20121	0.983739	0.000814385	type=2
1.44932	20087	0.983641	0.000817423	type=2
1.45205	20047	0.983592	0.000818943	type=2
1.45479	19993	0.983445	0.000823514	type=2
1.45753	19923	0.983346	0.000826568	type=2
1.46027	19824	0.983247	0.000829641	type=2
1.46301	19772	0.983197	0.000831181	type=2
1.46575	19717	0.983097	0.00083427	type=2
1.46849	19667	0.982697	0.00084658	type=2
1.47123	19603	0.982597	0.000849649	type=2
1.47397	19531	0.982446	0.000854265	type=2
1.47671	19464	0.982295	0.000858888	type=2
1.47945	19361	0.982092	0.000865079	type=2
1.48219	19270	0.981888	0.000871284	type=2
1.48493	19237	0.981786	0.000874381	type=2
1.48767	19173	0.981683	0.000877487	type=2
1.49041	19135	0.981683	0.000877487	type=2
1.49315	19080	0.981683	0.000877487	type=2
1.49589	18976	0.981632	0.000879068	type=2
1.49863	18891	0.981424	0.000885421	type=2
1.50137	18828	0.981268	0.000890188	type=2
1.50411	18616	0.981268	0.000890188	type=2
1.50685	18545	0.981215	0.00089182	type=2
1.50959	18494	0.981109	0.000895093	type=2
1.51233	18465	0.981055	0.00089673	type=2
1.51507	18435	0.981002	0.000898369	type=2
1.51781	18387	0.980949	0.000900014	type=2
1.52055	18361	0.980949	0.000900014	type=2
1.52329	18334	0.980895	0.000901665	type=2
1.52603	18320	0.980842	0.000903316	type=2
1.52877	18297	0.980788	0.000904968	type=2
1.53151	18270	0.980734	0.000906622	type=2
1.53425	18228	0.980734	0.000906622	type=2
1.53699	18173	0.98068	0.00090829	type=2
1.53973	18151	0.980626	0.00090996	type=2
1.54247	18119	0.980626	0.00090996	type=2
1.54521	18092	0.980518	0.000913311	type=2
1.54795	18045	0.980355	0.000918342	type=2
1.55068	18005	0.980301	0.00092002	type=2
1.55342	17967	0.980082	0.000926731	type=2
1.55616	17898	0.980028	0.000928414	type=2
1.5589	17872	0.979973	0.000930099	type=2
1.56164	17843	0.979753	0.00093683	type=2
1.56438	17800	0.979698	0.000938513	type=2
1.56712	17766	0.979533	0.000943564	type=2
1.56986	17736	0.979477	0.000945247	type=2
1.5726	17707	0.979477	0.000945247	type=2
1.57534	17671	0.979477	0.000945247	type=2
1.57808	17662	0.9792	0.00095369	type=2
1.58082	17638	0.9792	0.00095369	type=2
1.58356	17623	0.979145	0.000955377	type=2
1.5863	17605	0.978922	0.000962109	type=2
1.58904	17554	0.978922	0.000962109	type=2
1.59178	17537	0.978699	0.000968846	type=2
1.59452	17497	0.978643	0.000970531	type=2
1.59726	17489	0.978475	0.000975571	type=2
1.6	17466	0.978475	0.000975571	type=2
1.60274	17448	0.978363	0.000978933	type=2
1.60548	17430	0.978194	0.000983965	type=2
1.60822	17403	0.978026	0.000988986	type=2
1.61096	17377	0.977913	0.000992329	type=2
1.6137	17349	0.977913	0.000992329	type=2
1.61644	17324	0.977857	0.000994007	type=2
1.61918	17306	0.977744	0.000997361	type=2
1.62192	17287	0.977687	0.000999037	type=2
1.62466	17270	0.977574	0.00100239	type=2
1.6274	17243	0.977404	0.00100741	type=2
1.63014	17221	0.97729	0.00101075	type=2
1.63288	17164	0.977233	0.00101243	type=2
1.63562	17140	0.977005	0.00101913	type=2
1.63836	17113	0.976777	0.00102581	type=2
1.6411	17090	0.976777	0.00102581	type=2
1.64384	17064	0.976777	0.00102581	type=2
1.64658	17046	0.976032	0.00104741	type=2
1.64932	17010	0.975745	0.00105563	type=2
1.65205	16974	0.975745	0.00105563	type=2
1.65479	16949	0.975688	0.00105728	type=2
1.65753	16922	0.975572	0.00106058	type=2
1.66027	16909	0.975515	0.00106222	type=2
1.66301	16887	0.975341	0.00106716	type=2
1.66575	16863	0.975341	0.00106716	type=2
1.66849	16838	0.97511	0.00107376	type=2
1.67123	16781	0.975051	0.00107541	type=2
1.67397	16763	0.975051	0.00107541	type=2
1.67671	16742	0.974993	0.00107707	type=2
1.67945	16728	0.974877	0.00108038	type=2
1.68219	16706	0.974818	0.00108204	type=2
1.68493	16682	0.974643	0.00108701	type=2
1.68767	16648	0.974526	0.00109032	type=2
1.69041	16589	0.974291	0.00109697	type=2
1.69315	16560	0.974232	0.00109863	type=2
1.69589	16524	0.974173	0.0011003	type=2
1.69863	16496	0.974173	0.0011003	type=2
1.70137	16471	0.974114	0.00110197	type=2
1.70411	16432	0.974114	0.00110197	type=2
1.70685	16383	0.973876	0.00110871	type=2
1.70959	16282	0.973816	0.00111041	type=2
1.71233	16237	0.973756	0.00111212	type=2
1.71507	16175	0.973576	0.00111726	type=2
1.71781	16147	0.973576	0.00111726	type=2
1.72055	16109	0.973515	0.00111899	type=2
1.72329	16061	0.973273	0.0011259	type=2
1.72603	16002	0.972969	0.00113454	type=2
1.72877	15895	0.972785	0.00113976	type=2
1.73151	15853	0.972724	0.0011415	type=2
1.73425	15822	0.972724	0.0011415	type=2
1.73699	15795	0.972662	0.00114326	type=2
1.73973	15755	0.972662	0.00114326	type=2
1.74247	15720	0.972477	0.00114856	type=2
1.74521	15662	0.972414	0.00115033	type=2
1.74795	15589	0.97229	0.0011539	type=2
1.75068	15509	0.97229	0.0011539	type=2
1.75342	15439	0.972227	0.00115572	type=2
1.75616	15361	0.972163	0.00115755	type=2
1.7589	15320	0.972037	0.00116123	type=2
1.76164	15276	0.971909	0.00116491	type=2
1.76438	15246	0.971527	0.00117594	type=2
1.76712	15196	0.971527	0.00117594	type=2
1.76986	15182	0.971527	0.00117594	type=2
1.7726	15163	0.971463	0.00117779	type=2
1.77534	15149	0.971399	0.00117964	type=2
1.77808	15123	0.971334	0.00118149	type=2
1.78082	15102	0.971206	0.0011852	type=2
1.78356	15080	0.971077	0.0011889	type=2
1.7863	15035	0.971077	0.0011889	type=2
1.78904	15002	0.971012	0.00119077	type=2
1.79178	14967	0.971012	0.00119077	type=2
1.79452	14932	0.971012	0.00119077	type=2
1.79726	14898	0.970817	0.00119643	type=2
1.8	14870	0.970751	0.00119832	type=2
1.80274	14840	0.970555	0.00120399	type=2
1.80548	14793	0.97049	0.00120589	type=2
1.80822	14761	0.970358	0.00120969	type=2
1.81096	14741	0.970095	0.00121728	type=2
1.8137	14717	0.969897	0.00122295	type=2
1.81644	14698	0.969897	0.00122295	type=2
1.81918	14670	0.969831	0.00122485	type=2
1.82192	14654	0.969632	0.00123054	type=2
1.82466	14626	0.969566	0.00123244	type=2
1.8274	14612	0.969566	0.00123244	type=2
1.83014	14597	0.969566	0.00123244	type=2
1.83288	14574	0.969499	0.00123435	type=2
1.83562	14520	0.969433	0.00123627	type=2
1.83836	14505	0.969366	0.00123819	type=2
1.8411	14483	0.969299	0.00124011	type=2
1.84384	14447	0.969165	0.00124397	type=2
1.84658	14432	0.969165	0.00124397	type=2
1.84932	14416	0.969165	0.00124397	type=2
1.85205	14395	0.969097	0.00124591	type=2
1.85479	14371	0.969097	0.00124591	type=2
1.85753	14349	0.968287	0.0012691	type=2
1.86027	14317	0.968287	0.0012691	type=2
1.86301	14289	0.968287	0.0012691	type=2
1.86575	14264	0.967608	0.00128834	type=2
1.86849	14245	0.967336	0.00129597	type=2
1.87123	14226	0.9672	0.00129977	type=2
1.87397	14205	0.967132	0.00130168	type=2
1.87671	14176	0.966928	0.0013074	type=2
1.87945	14143	0.966723	0.00131313	type=2
1.88219	14094	0.966585	0.00131695	type=2
1.88493	14054	0.966379	0.00132271	type=2
1.88767	14032	0.966379	0.00132271	type=2
1.89041	13995	0.966172	0.00132849	type=2
1.89315	13965	0.966103	0.00133042	type=2
1.89589	13941	0.966033	0.00133235	type=2
1.89863	13907	0.965895	0.00133622	type=2
1.90137	13857	0.965825	0.00133817	type=2
1.90411	13841	0.965825	0.00133817	type=2
1.90685	13821	0.965755	0.00134013	type=2
1.90959	13795	0.965685	0.00134209	type=2
1.91233	13770	0.965615	0.00134405	type=2
1.91507	13744	0.965545	0.00134602	type=2
1.91781	13712	0.965474	0.00134799	type=2
1.92055	13668	0.965403	0.00134998	type=2
1.92329	13634	0.965333	0.00135197	type=2
1.92603	13610	0.965333	0.00135197	type=2
1.92877	13597	0.965262	0.00135397	type=2
1.93151	13577	0.964977	0.00136196	type=2
1.93425	13540	0.964692	0.00136995	type=2
1.93699	13505	0.964621	0.00137195	type=2
1.93973	13450	0.964621	0.00137195	type=2
1.94247	13411	0.964549	0.00137397	type=2
1.94521	13385	0.964477	0.001376	type=2
1.94795	13344	0.964477	0.001376	type=2
1.95068	13308	0.964404	0.00137805	type=2
1.95342	13248	0.964259	0.00138218	type=2
1.95616	13181	0.964186	0.00138426	type=2
1.9589	13093	0.964112	0.00138637	type=2
1.96164	13031	0.964112	0.00138637	type=2
1.96438	12990	0.963963	0.00139064	type=2
1.96712	12904	0.963814	0.00139495	type=2
1.96986	12862	0.963814	0.00139495	type=2
1.9726	12807	0.963739	0.00139713	type=2
1.97534	12692	0.963511	0.00140378	type=2
1.97808	12620	0.963435	0.00140602	type=2
1.98082	12577	0.963435	0.00140602	type=2
1.98356	12525	0.963435	0.00140602	type=2
1.9863	12486	0.963435	0.00140602	type=2
1.98904	12458	0.96328	0.00141059	type=2
1.99178	12426	0.963125	0.00141518	type=2
1.99452	12340	0.962969	0.00141981	type=2
1.99726	12250	0.962969	0.00141981	type=2
2	12135	0.962969	0.00141981	type=2
2.00274	11984	0.962808	0.00142471	type=2
2.00548	11931	0.962647	0.00142963	type=2
2.00822	11862	0.962647	0.00142963	type=2
2.01096	11831	0.962484	0.00143462	type=2
2.0137	11781	0.962157	0.00144463	type=2
2.01644	11719	0.962075	0.00144715	type=2
2.01918	11691	0.961993	0.00144968	type=2
2.02192	11673	0.961993	0.00144968	type=2
2.02466	11646	0.961828	0.00145476	type=2
2.0274	11619	0.961828	0.00145476	type=2
2.03014	11586	0.961828	0.00145476	type=2
2.03288	11555	0.961828	0.00145476	type=2
2.03562	11487	0.961828	0.00145476	type=2
2.03836	11448	0.961744	0.00145738	type=2
2.0411	11400	0.961744	0.00145738	type=2
2.04384	11344	0.961744	0.00145738	type=2
2.04658	11302	0.961659	0.00146006	type=2
2.04932	11267	0.961573	0.00146276	type=2
2.05205	11220	0.961487	0.00146547	type=2
2.05479	11157	0.961487	0.00146547	type=2
2.05753	11113	0.961401	0.00146823	type=2
2.06027	11084	0.961401	0.00146823	type=2
2.06301	11060	0.961314	0.00147101	type=2
2.06575	11036	0.961227	0.0014738	type=2
2.06849	11001	0.96114	0.0014766	type=2
2.07123	10972	0.961052	0.00147941	type=2
2.07397	10938	0.960964	0.00148223	type=2
2.07671	10914	0.960876	0.00148506	type=2
2.07945	10890	0.960876	0.00148506	type=2
2.08219	10871	0.960876	0.00148506	type=2
2.08493	10826	0.960787	0.00148793	type=2
2.08767	10785	0.960698	0.00149082	type=2
2.09041	10760	0.96052	0.0014966	type=2
2.09315	10715	0.96052	0.0014966	type=2
2.09589	10692	0.96043	0.00149952	type=2
2.09863	10674	0.96043	0.00149952	type=2
2.10137	10646	0.960249	0.0015054	type=2
2.10411	10624	0.960159	0.00150834	type=2
2.10685	10597	0.959797	0.0015201	type=2
2.10959	10570	0.959706	0.00152304	type=2
2.11233	10528	0.959615	0.001526	type=2
2.11507	10497	0.959523	0.00152897	type=2
2.11781	10465	0.959523	0.00152897	type=2
2.12055	10433	0.959523	0.00152897	type=2
2.12329	10405	0.959431	0.00153199	type=2
2.12603	10366	0.959338	0.00153503	type=2
2.12877	10333	0.959153	0.00154112	type=2
2.13151	10270	0.959153	0.00154112	type=2
2.13425	10247	0.959059	0.0015442	type=2
2.13699	10218	0.958965	0.0015473	type=2
2.13973	10191	0.958965	0.0015473	type=2
2.14247	10159	0.958871	0.00155043	type=2
2.14521	10130	0.958871	0.00155043	type=2
2.14795	10100	0.958586	0.00155989	type=2
2.15068	10056	0.958586	0.00155989	type=2
2.15342	10038	0.958586	0.00155989	type=2
2.15616	10004	0.958586	0.00155989	type=2
2.1589	9986	0.95849	0.0015631	type=2
2.16164	9966	0.958394	0.00156632	type=2
2.16438	9937	0.958201	0.00157277	type=2
2.16712	9914	0.958104	0.001576	type=2
2.16986	9863	0.958104	0.001576	type=2
2.1726	9824	0.957909	0.00158256	type=2
2.17534	9801	0.957909	0.00158256	type=2
2.17808	9770	0.957713	0.00158917	type=2
2.18082	9747	0.957517	0.00159578	type=2
2.18356	9714	0.957517	0.00159578	type=2
2.1863	9680	0.957517	0.00159578	type=2
2.18904	9625	0.957517	0.00159578	type=2
2.19178	9589	0.957417	0.00159919	type=2
2.19452	9551	0.957417	0.00159919	type=2
2.19726	9521	0.957316	0.00160263	type=2
2.2	9479	0.957316	0.00160263	type=2
2.20274	9435	0.957316	0.00160263	type=2
2.20548	9361	0.957112	0.00160974	type=2
2.20822	9276	0.957009	0.00161335	type=2
2.21096	9203	0.956801	0.00162065	type=2
2.2137	9162	0.956696	0.00162432	type=2
2.21644	9103	0.956486	0.00163174	type=2
2.21918	9066	0.956486	0.00163174	type=2
2.22192	9002	0.956273	0.00163928	type=2
2.22466	8949	0.95606	0.00164688	type=2
2.2274	8879	0.95606	0.00164688	type=2
2.23014	8841	0.955952	0.00165076	type=2
2.23288	8810	0.955952	0.00165076	type=2
2.23562	8771	0.955843	0.0016547	type=2
2.23836	8734	0.955405	0.00167047	type=2
2.2411	8695	0.955405	0.00167047	type=2
2.24384	8637	0.955073	0.00168247	type=2
2.24658	8510	0.954849	0.00169066	type=2
2.24932	8431	0.954849	0.00169066	type=2
2.25205	8314	0.954619	0.0016992	type=2
2.25479	8224	0.954503	0.00170354	type=2
2.25753	8195	0.954386	0.00170791	type=2
2.26027	8153	0.954269	0.00171231	type=2
2.26301	8116	0.954034	0.00172115	type=2
2.26575	8055	0.953679	0.00173454	type=2
2.26849	8017	0.953679	0.00173454	type=2
2.27123	7993	0.953679	0.00173454	type=2
2.27397	7975	0.953679	0.00173454	type=2
2.27671	7941	0.953439	0.00174366	type=2
2.27945	7906	0.953197	0.00175281	type=2
2.28219	7871	0.952955	0.001762	type=2
2.28493	7809	0.952833	0.00176665	type=2
2.28767	7764	0.95271	0.00177134	type=2
2.29041	7724	0.95271	0.00177134	type=2
2.29315	7687	0.95271	0.00177134	type=2
2.29589	7636	0.952586	0.00177617	type=2
2.29863	7592	0.95246	0.00178105	type=2
2.30137	7556	0.952082	0.00179575	type=2
2.30411	7491	0.952082	0.00179575	type=2
2.30685	7458	0.952082	0.00179575	type=2
2.30959	7425	0.951954	0.00180079	type=2
2.31233	7400	0.951954	0.00180079	type=2
2.31507	7381	0.951954	0.00180079	type=2
2.31781	7349	0.951695	0.00181105	type=2
2.32055	7315	0.951565	0.0018162	type=2
2.32329	7273	0.951434	0.0018214	type=2
2.32603	7244	0.951302	0.00182662	type=2
2.32877	7219	0.951302	0.00182662	type=2
2.33151	7201	0.951302	0.00182662	type=2
2.33425	7176	0.95117	0.00183193	type=2
2.33699	7119	0.95117	0.00183193	type=2
2.33973	7079	0.95117	0.00183193	type=2
2.34247	7033	0.951035	0.00183744	type=2
2.34521	7007	0.951035	0.00183744	type=2
2.34795	6984	0.950762	0.00184857	type=2
2.35068	6956	0.950762	0.00184857	type=2
2.35342	6933	0.950625	0.00185419	type=2
2.35616	6899	0.950487	0.00185985	type=2
2.3589	6860	0.950349	0.00186555	type=2
2.36164	6806	0.950349	0.00186555	type=2
2.36438	6777	0.950209	0.00187138	type=2
2.36712	6745	0.950209	0.00187138	type=2
2.36986	6707	0.950067	0.00187731	type=2
2.3726	6680	0.950067	0.00187731	type=2
2.37534	6650	0.950067	0.00187731	type=2
2.37808	6604	0.949923	0.00188341	type=2
2.38082	6544	0.949633	0.00189577	type=2
2.38356	6509	0.949633	0.00189577	type=2
2.3863	6487	0.949486	0.00190203	type=2
2.38904	6464	0.949193	0.00191457	type=2
2.39178	6445	0.949045	0.00192085	type=2
2.39452	6412	0.948897	0.00192717	type=2
2.39726	6381	0.948897	0.00192717	type=2
2.4	6334	0.948897	0.00192717	type=2
2.40274	6307	0.948897	0.00192717	type=2
2.40548	6281	0.948746	0.00193374	type=2
2.40822	6260	0.948746	0.00193374	type=2
2.41096	6234	0.948442	0.001947	type=2
2.4137	6191	0.948442	0.001947	type=2
2.41644	6163	0.948288	0.00195376	type=2
2.41918	6104	0.948288	0.00195376	type=2
2.42192	6079	0.948132	0.00196067	type=2
2.42466	6052	0.948132	0.00196067	type=2
2.4274	6029	0.947975	0.00196767	type=2
2.43014	5983	0.947975	0.00196767	type=2
2.43288	5940	0.947177	0.00200339	type=2
2.43562	5884	0.946533	0.00203204	type=2
2.43836	5796	0.946206	0.00204664	type=2
2.4411	5758	0.946042	0.002054	type=2
2.44384	5723	0.946042	0.002054	type=2
2.44658	5688	0.945876	0.00206151	type=2
2.44932	5632	0.945876	0.00206151	type=2
2.45205	5573	0.945876	0.00206151	type=2
2.45479	5508	0.94536	0.00208537	type=2
2.45753	5410	0.94536	0.00208537	type=2
2.46027	5349	0.94536	0.00208537	type=2
2.46301	5302	0.94536	0.00208537	type=2
2.46575	5267	0.945181	0.00209399	type=2
2.46849	5198	0.944999	0.00210281	type=2
2.47123	5151	0.944816	0.00211176	type=2
2.47397	5110	0.944631	0.00212081	type=2
2.47671	5052	0.944444	0.00213003	type=2
2.47945	5004	0.944444	0.00213003	type=2
2.48219	4971	0.944444	0.00213003	type=2
2.48493	4934	0.944444	0.00213003	type=2
2.48767	4899	0.944251	0.00213979	type=2
2.49041	4856	0.943862	0.00215952	type=2
2.49315	4810	0.943666	0.00216951	type=2
2.49589	4715	0.943466	0.00217985	type=2
2.49863	4638	0.943466	0.00217985	type=2
2.50137	4549	0.943466	0.00217985	type=2
2.50411	4448	0.943466	0.00217985	type=2
2.50685	4401	0.943466	0.00217985	type=2
2.50959	4366	0.943466	0.00217985	type=2
2.51233	4327	0.94303	0.00220423	type=2
2.51507	4264	0.94303	0.00220423	type=2
2.51781	4241	0.942807	0.00221681	type=2
2.52055	4217	0.942807	0.00221681	type=2
2.52329	4192	0.942807	0.00221681	type=2
2.52603	4162	0.942581	0.0022298	type=2
2.52877	4130	0.942581	0.0022298	type=2
2.53151	4088	0.94235	0.00224318	type=2
2.53425	4032	0.94235	0.00224318	type=2
2.53699	3988	0.94235	0.00224318	type=2
2.53973	3962	0.94235	0.00224318	type=2
2.54247	3936	0.942111	0.00225752	type=2
2.54521	3894	0.942111	0.00225752	type=2
2.54795	3848	0.941866	0.00227244	type=2
2.55068	3816	0.941619	0.0022875	type=2
2.55342	3778	0.941619	0.0022875	type=2
2.55616	3753	0.941619	0.0022875	type=2
2.5589	3738	0.941619	0.0022875	type=2
2.56164	3721	0.941619	0.0022875	type=2
2.56438	3694	0.941619	0.0022875	type=2
2.56712	3665	0.941619	0.0022875	type=2
2.56986	3644	0.941619	0.0022875	type=2
2.5726	3613	0.941619	0.0022875	type=2
2.57534	3584	0.941356	0.00230446	type=2
2.57808	3568	0.941356	0.00230446	type=2
2.58082	3553	0.941356	0.00230446	type=2
2.58356	3533	0.941356	0.00230446	type=2
2.5863	3511	0.941356	0.00230446	type=2
2.58904	3421	0.941356	0.00230446	type=2
2.59178	3392	0.941356	0.00230446	type=2
2.59452	3370	0.941356	0.00230446	type=2
2.59726	3352	0.941356	0.00230446	type=2
2.6	3332	0.941356	0.00230446	type=2
2.60274	3302	0.941356	0.00230446	type=2
2.60548	3271	0.941356	0.00230446	type=2
2.60822	3235	0.941065	0.0023251	type=2
2.61096	3194	0.940771	0.00234609	type=2
2.6137	3162	0.940771	0.00234609	type=2
2.61644	3143	0.940771	0.00234609	type=2
2.61918	3121	0.940771	0.00234609	type=2
2.62192	3086	0.940466	0.00236837	type=2
2.62466	3062	0.940159	0.00239079	type=2
2.6274	3037	0.939849	0.00241337	type=2
2.63014	2992	0.939849	0.00241337	type=2
2.63288	2958	0.939849	0.00241337	type=2
2.63562	2937	0.939529	0.00243728	type=2
2.63836	2911	0.939529	0.00243728	type=2
2.6411	2887	0.939529	0.00243728	type=2
2.64384	2862	0.939201	0.0024622	type=2
2.64658	2843	0.93821	0.00253653	type=2
2.64932	2805	0.937875	0.00256147	type=2
2.65205	2784	0.937875	0.00256147	type=2
2.65479	2758	0.937875	0.00256147	type=2
2.65753	2746	0.937875	0.00256147	type=2
2.66027	2718	0.93753	0.00258777	type=2
2.66301	2694	0.93753	0.00258777	type=2
2.66575	2668	0.93753	0.00258777	type=2
2.66849	2629	0.93753	0.00258777	type=2
2.67123	2601	0.93717	0.00261619	type=2
2.67397	2575	0.936806	0.00264486	type=2
2.67671	2543	0.936806	0.00264486	type=2
2.67945	2505	0.936806	0.00264486	type=2
2.68219	2465	0.936426	0.00267581	type=2
2.68493	2423	0.936426	0.00267581	type=2
2.68767	2374	0.936426	0.00267581	type=2
2.69041	2338	0.936025	0.00270979	type=2
2.69315	2311	0.936025	0.00270979	type=2
2.69589	2275	0.936025	0.00270979	type=2
2.69863	2237	0.935607	0.00274643	type=2
2.70137	2193	0.935607	0.00274643	type=2
2.70411	2134	0.935168	0.00278614	type=2
2.70685	2067	0.935168	0.00278614	type=2
2.70959	2023	0.934244	0.00287259	type=2
2.71233	1976	0.934244	0.00287259	type=2
2.71507	1922	0.934244	0.00287259	type=2
2.71781	1893	0.93375	0.00292078	type=2
2.72055	1847	0.93375	0.00292078	type=2
2.72329	1817	0.932723	0.00302282	type=2
2.72603	1763	0.932723	0.00302282	type=2
2.72877	1737	0.932723	0.00302282	type=2
2.73151	1704	0.932175	0.00307929	type=2
2.73425	1690	0.932175	0.00307929	type=2
2.73699	1655	0.932175	0.00307929	type=2
2.73973	1616	0.931598	0.00314089	type=2
2.74247	1582	0.930421	0.00326578	type=2
2.74521	1501	0.930421	0.00326578	type=2
2.74795	1460	0.929783	0.00333688	type=2
2.75068	1409	0.929783	0.00333688	type=2
2.75342	1354	0.929097	0.0034177	type=2
2.75616	1320	0.929097	0.0034177	type=2
2.7589	1293	0.928378	0.00350418	type=2
2.76164	1264	0.928378	0.00350418	type=2
2.76438	1219	0.927616	0.00359899	type=2
2.76712	1184	0.927616	0.00359899	type=2
2.76986	1153	0.926812	0.00370211	type=2
2.7726	1126	0.926812	0.00370211	type=2
2.77534	1103	0.926812	0.00370211	type=2
2.77808	1071	0.926812	0.00370211	type=2
2.78082	1043	0.926812	0.00370211	type=2
2.78356	1005	0.926812	0.00370211	type=2
2.7863	982	0.926812	0.00370211	type=2
2.78904	954	0.926812	0.00370211	type=2
2.79178	906	0.925789	0.00386332	type=2
2.79452	873	0.925789	0.00386332	type=2
2.79726	841	0.924688	0.00404237	type=2
2.8	821	0.923562	0.00422211	type=2
2.80274	786	0.922387	0.00440987	type=2
2.80548	769	0.922387	0.00440987	type=2
2.80822	749	0.922387	0.00440987	type=2
2.81096	735	0.922387	0.00440987	type=2
2.8137	726	0.922387	0.00440987	type=2
2.81644	712	0.922387	0.00440987	type=2
2.81918	697	0.922387	0.00440987	type=2
2.82192	673	0.922387	0.00440987	type=2
2.82466	652	0.922387	0.00440987	type=2
2.8274	641	0.920948	0.00467809	type=2
2.83014	624	0.920948	0.00467809	type=2
2.83288	608	0.920948	0.00467809	type=2
2.83562	592	0.920948	0.00467809	type=2
2.83836	581	0.920948	0.00467809	type=2
2.8411	558	0.920948	0.00467809	type=2
2.84384	543	0.920948	0.00467809	type=2
2.84658	525	0.920948	0.00467809	type=2
2.84932	509	0.920948	0.00467809	type=2
2.85205	496	0.920948	0.00467809	type=2
2.85479	477	0.920948	0.00467809	type=2
2.85753	462	0.920948	0.00467809	type=2
2.86027	430	0.920948	0.00467809	type=2
2.86301	412	0.920948	0.00467809	type=2
2.86575	401	0.920948	0.00467809	type=2
2.86849	393	0.920948	0.00467809	type=2
2.87123	376	0.918499	0.005383	type=2
2.87397	363	0.918499	0.005383	type=2
2.87671	346	0.918499	0.005383	type=2
2.87945	330	0.918499	0.005383	type=2
2.88219	318	0.918499	0.005383	type=2
2.88493	310	0.918499	0.005383	type=2
2.88767	298	0.918499	0.005383	type=2
2.89041	288	0.918499	0.005383	type=2
2.89315	277	0.918499	0.005383	type=2
2.89589	272	0.918499	0.005383	type=2
2.89863	257	0.918499	0.005383	type=2
2.90137	248	0.918499	0.005383	type=2
2.90411	243	0.918499	0.005383	type=2
2.90685	236	0.918499	0.005383	type=2
2.90959	228	0.918499	0.005383	type=2
2.91233	223	0.918499	0.005383	type=2
2.91507	208	0.918499	0.005383	type=2
2.91781	192	0.918499	0.005383	type=2
2.92055	179	0.918499	0.005383	type=2
2.92329	173	0.918499	0.005383	type=2
2.92603	170	0.918499	0.005383	type=2
2.92877	160	0.918499	0.005383	type=2
2.93151	157	0.918499	0.005383	type=2
2.93425	144	0.918499	0.005383	type=2
2.93699	131	0.918499	0.005383	type=2
2.93973	120	0.918499	0.005383	type=2
2.94247	115	0.918499	0.005383	type=2
2.94521	106	0.918499	0.005383	type=2
2.94795	96	0.918499	0.005383	type=2
2.95068	83	0.918499	0.005383	type=2
2.95342	75	0.918499	0.005383	type=2
2.95616	58	0.918499	0.005383	type=2
2.9589	52	0.918499	0.005383	type=2
2.96164	39	0.918499	0.005383	type=2
2.96438	36	0.918499	0.005383	type=2
2.96712	29	0.918499	0.005383	type=2
2.96986	27	0.918499	0.005383	type=2
2.9726	22	0.918499	0.005383	type=2
2.97534	11	0.918499	0.005383	type=2
2.97808	10	0.918499	0.005383	type=2
2.98082	7	0.918499	0.005383	type=2
2.98356	6	0.918499	0.005383	type=2
2.9863	5	0.918499	0.005383	type=2
2.99178	3	0.918499	0.005383	type=2
0.0383562	1130	1	0	type=3
0.0438356	1129	1	0	type=3
0.0712329	1128	1	0	type=3
0.0767123	1127	1	0	type=3
0.0794521	1126	1	0	type=3
0.109589	1125	1	0	type=3
0.126027	1124	1	0	type=3
0.131507	1123	1	0	type=3
0.134247	1122	1	0	type=3
0.136986	1121	1	0	type=3
0.156164	1120	1	0	type=3
0.164384	1119	1	0	type=3
0.172603	1117	1	0	type=3
0.178082	1116	1	0	type=3
0.191781	1115	1	0	type=3
0.194521	1114	1	0	type=3
0.19726	1113	1	0	type=3
0.20274	1112	1	0	type=3
0.208219	1111	1	0	type=3
0.210959	1109	1	0	type=3
0.213699	1108	1	0	type=3
0.216438	1107	1	0	type=3
0.219178	1106	1	0	type=3
0.224658	1104	1	0	type=3
0.227397	1103	1	0	type=3
0.230137	1102	1	0	type=3
0.232877	1092	1	0	type=3
0.235616	1084	1	0	type=3
0.238356	1080	1	0	type=3
0.241096	1077	1	0	type=3
0.243836	1065	1	0	type=3
0.246575	1062	1	0	type=3
0.249315	1060	1	0	type=3
0.252055	1048	1	0	type=3
0.254795	1046	1	0	type=3
0.257534	1045	1	0	type=3
0.260274	1043	1	0	type=3
0.263014	1042	1	0	type=3
0.265753	1041	1	0	type=3
0.268493	1040	1	0	type=3
0.271233	1036	1	0	type=3
0.273973	1034	1	0	type=3
0.276712	1031	1	0	type=3
0.282192	1029	1	0	type=3
0.284932	1027	1	0	type=3
0.287671	1025	1	0	type=3
0.290411	1024	1	0	type=3
0.29863	1022	1	0	type=3
0.30137	1020	1	0	type=3
0.306849	1019	1	0	type=3
0.309589	1016	1	0	type=3
0.312329	1012	1	0	type=3
0.315068	1009	1	0	type=3
0.317808	1008	1	0	type=3
0.320548	1004	1	0	type=3
0.323288	999	1	0	type=3
0.326027	992	1	0	type=3
0.328767	986	1	0	type=3
0.331507	984	1	0	type=3
0.334247	982	1	0	type=3
0.336986	981	1	0	type=3
0.342466	980	1	0	type=3
0.345205	978	1	0	type=3
0.347945	977	1	0	type=3
0.350685	975	1	0	type=3
0.356164	973	1	0	type=3
0.361644	972	1	0	type=3
0.364384	970	1	0	type=3
0.367123	969	1	0	type=3
0.369863	968	1	0	type=3
0.372603	965	1	0	type=3
0.375342	963	1	0	type=3
0.378082	962	1	0	type=3
0.383562	961	1	0	type=3
0.386301	959	1	0	type=3
0.389041	958	1	0	type=3
0.391781	957	1	0	type=3
0.394521	956	1	0	type=3
0.39726	953	1	0	type=3
0.4	951	1	0	type=3
0.40274	949	1	0	type=3
0.405479	946	1	0	type=3
0.408219	945	1	0	type=3
0.410959	939	1	0	type=3
0.416438	938	1	0	type=3
0.424658	937	1	0	type=3
0.427397	936	1	0	type=3
0.432877	935	1	0	type=3
0.435616	934	1	0	type=3
0.438356	933	1	0	type=3
0.441096	931	1	0	type=3
0.446575	929	1	0	type=3
0.449315	928	1	0	type=3
0.452055	927	1	0	type=3
0.454795	926	1	0	type=3
0.457534	923	1	0	type=3
0.460274	919	1	0	type=3
0.463014	916	1	0	type=3
0.465753	914	1	0	type=3
0.468493	911	1	0	type=3
0.471233	905	1	0	type=3
0.473973	900	1	0	type=3
0.476712	895	1	0	type=3
0.479452	890	1	0	type=3
0.482192	884	1	0	type=3
0.484932	877	1	0	type=3
0.487671	867	1	0	type=3
0.490411	860	1	0	type=3
0.493151	857	1	0	type=3
0.49589	854	1	0	type=3
0.49863	852	1	0	type=3
0.50137	848	1	0	type=3
0.50411	843	1	0	type=3
0.515068	840	1	0	type=3
0.517808	839	1	0	type=3
0.523288	837	1	0	type=3
0.526027	836	1	0	type=3
0.528767	834	1	0	type=3
0.531507	833	1	0	type=3
0.534247	831	1	0	type=3
0.536986	828	1	0	type=3
0.539726	826	1	0	type=3
0.542466	825	1	0	type=3
0.547945	822	1	0	type=3
0.550685	821	1	0	type=3
0.553425	820	1	0	type=3
0.556164	819	1	0	type=3
0.558904	813	1	0	type=3
0.561644	811	1	0	type=3
0.564384	808	1	0	type=3
0.567123	804	1	0	type=3
0.569863	802	1	0	type=3
0.572603	799	1	0	type=3
0.575342	797	1	0	type=3
0.578082	792	1	0	type=3
0.580822	791	0.998736	0.00126502	type=3
0.586301	788	0.998736	0.00126502	type=3
0.589041	787	0.998736	0.00126502	type=3
0.594521	786	0.998736	0.00126502	type=3
0.59726	782	0.998736	0.00126502	type=3
0.6	778	0.998736	0.00126502	type=3
0.60274	777	0.998736	0.00126502	type=3
0.605479	775	0.998736	0.00126502	type=3
0.608219	774	0.998736	0.00126502	type=3
0.613699	771	0.998736	0.00126502	type=3
0.616438	769	0.998736	0.00126502	type=3
0.632877	766	0.998736	0.00126502	type=3
0.635616	763	0.998736	0.00126502	type=3
0.638356	762	0.998736	0.00126502	type=3
0.641096	761	0.998736	0.00126502	type=3
0.643836	759	0.998736	0.00126502	type=3
0.646575	757	0.998736	0.00126502	type=3
0.649315	756	0.998736	0.00126502	type=3
0.652055	754	0.998736	0.00126502	type=3
0.654795	753	0.998736	0.00126502	type=3
0.660274	751	0.998736	0.00126502	type=3
0.663014	749	0.998736	0.00126502	type=3
0.665753	745	0.998736	0.00126502	type=3
0.671233	741	0.998736	0.00126502	type=3
0.673973	740	0.998736	0.00126502	type=3
0.676712	738	0.998736	0.00126502	type=3
0.684932	737	0.998736	0.00126502	type=3
0.687671	736	0.998736	0.00126502	type=3
0.690411	735	0.998736	0.00126502	type=3
0.693151	732	0.998736	0.00126502	type=3
0.69589	731	0.998736	0.00126502	type=3
0.69863	730	0.998736	0.00126502	type=3
0.706849	729	0.998736	0.00126502	type=3
0.709589	728	0.998736	0.00126502	type=3
0.712329	726	0.998736	0.00126502	type=3
0.715068	724	0.998736	0.00126502	type=3
0.717808	723	0.998736	0.00126502	type=3
0.720548	719	0.998736	0.00126502	type=3
0.723288	717	0.998736	0.00126502	type=3
0.726027	712	0.997333	0.00189094	type=3
0.728767	705	0.997333	0.00189094	type=3
0.731507	694	0.997333	0.00189094	type=3
0.734247	693	0.997333	0.00189094	type=3
0.739726	690	0.997333	0.00189094	type=3
0.742466	687	0.997333	0.00189094	type=3
0.745205	685	0.997333	0.00189094	type=3
0.747945	680	0.997333	0.00189094	type=3
0.750685	679	0.997333	0.00189094	type=3
0.753425	678	0.997333	0.00189094	type=3
0.756164	676	0.997333	0.00189094	type=3
0.758904	674	0.997333	0.00189094	type=3
0.761644	673	0.997333	0.00189094	type=3
0.764384	670	0.997333	0.00189094	type=3
0.769863	666	0.997333	0.00189094	type=3
0.772603	662	0.997333	0.00189094	type=3
0.775342	661	0.997333	0.00189094	type=3
0.786301	660	0.997333	0.00189094	type=3
0.789041	657	0.997333	0.00189094	type=3
0.791781	653	0.997333	0.00189094	type=3
0.794521	651	0.995801	0.00243698	type=3
0.79726	649	0.995801	0.00243698	type=3
0.8	646	0.995801	0.00243698	type=3
0.80274	645	0.995801	0.00243698	type=3
0.808219	642	0.995801	0.00243698	type=3
0.813699	640	0.995801	0.00243698	type=3
0.821918	638	0.995801	0.00243698	type=3
0.824658	635	0.995801	0.00243698	type=3
0.827397	633	0.995801	0.00243698	type=3
0.830137	632	0.995801	0.00243698	type=3
0.832877	630	0.995801	0.00243698	type=3
0.841096	628	0.995801	0.00243698	type=3
0.843836	626	0.995801	0.00243698	type=3
0.846575	624	0.995801	0.00243698	type=3
0.852055	623	0.995801	0.00243698	type=3
0.857534	622	0.995801	0.00243698	type=3
0.868493	621	0.995801	0.00243698	type=3
0.876712	619	0.995801	0.00243698	type=3
0.882192	618	0.995801	0.00243698	type=3
0.884932	616	0.995801	0.00243698	type=3
0.887671	614	0.995801	0.00243698	type=3
0.890411	611	0.995801	0.00243698	type=3
0.89863	607	0.995801	0.00243698	type=3
0.90137	604	0.995801	0.00243698	type=3
0.909589	601	0.995801	0.00243698	type=3
0.912329	600	0.995801	0.00243698	type=3
0.917808	597	0.995801	0.00243698	type=3
0.920548	594	0.995801	0.00243698	type=3
0.923288	592	0.995801	0.00243698	type=3
0.926027	590	0.995801	0.00243698	type=3
0.931507	589	0.995801	0.00243698	type=3
0.934247	588	0.995801	0.00243698	type=3
0.936986	582	0.995801	0.00243698	type=3
0.939726	581	0.995801	0.00243698	type=3
0.942466	579	0.995801	0.00243698	type=3
0.945205	577	0.995801	0.00243698	type=3
0.947945	576	0.994072	0.00299303	type=3
0.950685	574	0.994072	0.00299303	type=3
0.953425	573	0.994072	0.00299303	type=3
0.958904	571	0.994072	0.00299303	type=3
0.961644	568	0.994072	0.00299303	type=3
0.964384	565	0.994072	0.00299303	type=3
0.967123	564	0.994072	0.00299303	type=3
0.972603	562	0.994072	0.00299303	type=3
0.975342	561	0.994072	0.00299303	type=3
0.978082	556	0.994072	0.00299303	type=3
0.980822	555	0.992281	0.00349436	type=3
0.983562	548	0.992281	0.00349436	type=3
0.986301	544	0.992281	0.00349436	type=3
0.989041	540	0.992281	0.00349436	type=3
0.991781	538	0.992281	0.00349436	type=3
0.99726	536	0.99043	0.00396204	type=3
1	533	0.988572	0.00438457	type=3
1.00548	530	0.988572	0.00438457	type=3
1.00822	528	0.988572	0.00438457	type=3
1.01096	526	0.988572	0.00438457	type=3
1.0137	525	0.988572	0.00438457	type=3
1.01644	524	0.988572	0.00438457	type=3
1.01918	523	0.986681	0.00478407	type=3
1.02192	521	0.986681	0.00478407	type=3
1.02466	520	0.986681	0.00478407	type=3
1.0274	517	0.986681	0.00478407	type=3
1.03014	516	0.982857	0.00551617	type=3
1.03288	511	0.982857	0.00551617	type=3
1.03562	510	0.982857	0.00551617	type=3
1.0411	505	0.982857	0.00551617	type=3
1.04384	504	0.982857	0.00551617	type=3
1.04658	503	0.982857	0.00551617	type=3
1.05479	502	0.982857	0.00551617	type=3
1.06027	499	0.982857	0.00551617	type=3
1.06301	497	0.982857	0.00551617	type=3
1.06575	495	0.982857	0.00551617	type=3
1.07123	494	0.982857	0.00551617	type=3
1.07397	493	0.982857	0.00551617	type=3
1.07671	492	0.982857	0.00551617	type=3
1.07945	490	0.982857	0.00551617	type=3
1.08219	489	0.982857	0.00551617	type=3
1.08767	487	0.982857	0.00551617	type=3
1.09589	486	0.982857	0.00551617	type=3
1.10137	485	0.982857	0.00551617	type=3
1.10685	484	0.982857	0.00551617	type=3
[truncated: 1,585 more rows]
